# Supplementary material for: FNBtools: A Software to Identify Homozygous Lesions in Deletion Mutant Populations
Source: Front Plant Sci. 2018 Jul 10;9:976. doi: 10.3389/fpls.2018.00976 (PMC6048286; doi:10.3389/fpls.2018.00976)
Supplement: Supplementary file 2 [file Data_Sheet_1.XLSX]

## Sheet: Sheet1
Supplementary_file1 All deletions detected in Sample S2 by FNBtools.
DEL#	Chr	BreakpointStart	BreakpointEnd	DeletionLength	SuppRead#	DeletionFreq	Genes
1	chr1	96631	96632	1	CLR=0;CRR=0;SMD=6;FLR=15;FRR=15;DER=8	0.42	[]
2	chr1	153485	153504	19	CLR=0;CRR=0;SMD=9;FLR=44;FRR=52;DER=36	0.2	[]
3	chr1	153622	153623	1	CLR=0;CRR=0;SMD=6;FLR=46;FRR=49;DER=42	0.12	[]
4	chr1	153655	153656	1	CLR=0;CRR=0;SMD=16;FLR=45;FRR=38;DER=23	0.41	[]
5	chr1	153689	153690	1	CLR=0;CRR=0;SMD=7;FLR=43;FRR=45;DER=36	0.16	[]
6	chr1	183455	183456	1	CLR=0;CRR=0;SMD=16;FLR=18;FRR=16;DER=0	1	[]
7	chr1	196941	196942	1	CLR=0;CRR=0;SMD=15;FLR=18;FRR=15;DER=2	0.88	[]
8	chr1	256852	256853	1	CLR=0;CRR=0;SMD=8;FLR=10;FRR=9;DER=1	0.88	['Medtr1g007270']
9	chr1	293590	293591	1	CLR=0;CRR=0;SMD=3;FLR=21;FRR=15;DER=14	0.17	[]
10	chr1	293958	293959	1	CLR=0;CRR=0;SMD=15;FLR=14;FRR=16;DER=0	1	['Medtr1g007345']
11	chr1	304264	304265	1	CLR=0;CRR=0;SMD=19;FLR=18;FRR=20;DER=0	1	['Medtr1g007360']
12	chr1	327831	327832	1	CLR=0;CRR=0;SMD=10;FLR=13;FRR=11;DER=3	0.76	['Medtr1g007390']
13	chr1	350418	350419	1	CLR=0;CRR=0;SMD=21;FLR=28;FRR=24;DER=5	0.8	['Medtr1g007420']
14	chr1	366943	366944	1	CLR=0;CRR=0;SMD=16;FLR=16;FRR=19;DER=1	0.94	[]
15	chr1	369773	369774	1	CLR=0;CRR=0;SMD=15;FLR=16;FRR=15;DER=1	0.93	['Medtr1g007450']
16	chr1	381498	381499	1	CLR=0;CRR=0;SMD=13;FLR=17;FRR=14;DER=2	0.86	['Medtr1g007460']
17	chr1	381516	381517	1	CLR=0;CRR=0;SMD=14;FLR=15;FRR=13;DER=2	0.87	['Medtr1g007460']
18	chr1	381537	381538	1	CLR=0;CRR=0;SMD=12;FLR=13;FRR=11;DER=0	1	['Medtr1g007460']
19	chr1	381791	381792	1	CLR=0;CRR=0;SMD=12;FLR=15;FRR=15;DER=3	0.8	['Medtr1g007460']
20	chr1	381897	381898	1	CLR=0;CRR=0;SMD=20;FLR=22;FRR=21;DER=2	0.9	[]
21	chr1	383439	383441	2	CLR=0;CRR=0;SMD=14;FLR=15;FRR=15;DER=3	0.82	[]
22	chr1	385140	385141	1	CLR=0;CRR=0;SMD=16;FLR=19;FRR=17;DER=1	0.94	[]
23	chr1	385456	385457	1	CLR=0;CRR=0;SMD=25;FLR=26;FRR=24;DER=0	1	[]
24	chr1	385477	385479	2	CLR=0;CRR=0;SMD=24;FLR=24;FRR=25;DER=1	0.96	[]
25	chr1	387192	387193	1	CLR=0;CRR=0;SMD=21;FLR=23;FRR=22;DER=1	0.95	[]
26	chr1	387999	388000	1	CLR=0;CRR=0;SMD=20;FLR=24;FRR=21;DER=3	0.86	[]
27	chr1	388029	388030	1	CLR=0;CRR=0;SMD=19;FLR=22;FRR=18;DER=2	0.9	[]
28	chr1	388397	388398	1	CLR=0;CRR=0;SMD=10;FLR=11;FRR=12;DER=1	0.9	[]
29	chr1	389437	389438	1	CLR=0;CRR=0;SMD=24;FLR=26;FRR=23;DER=0	1	[]
30	chr1	389524	389525	1	CLR=0;CRR=0;SMD=14;FLR=19;FRR=17;DER=2	0.87	[]
31	chr1	389901	389902	1	CLR=0;CRR=0;SMD=17;FLR=17;FRR=19;DER=1	0.94	[]
32	chr1	390462	390464	2	CLR=0;CRR=0;SMD=4;FLR=8;FRR=5;DER=2	0.66	[]
33	chr1	390478	390481	3	CLR=0;CRR=0;SMD=5;FLR=6;FRR=5;DER=2	0.71	[]
34	chr1	390494	390495	1	CLR=0;CRR=0;SMD=6;FLR=5;FRR=5;DER=0	1	[]
35	chr1	390510	390512	2	CLR=0;CRR=0;SMD=5;FLR=6;FRR=6;DER=1	0.83	[]
36	chr1	390592	390593	1	CLR=0;CRR=0;SMD=11;FLR=12;FRR=14;DER=3	0.78	['Medtr1g007480']
37	chr1	390707	390709	2	CLR=0;CRR=0;SMD=20;FLR=22;FRR=21;DER=3	0.86	['Medtr1g007480']
38	chr1	391851	391852	1	CLR=0;CRR=0;SMD=19;FLR=24;FRR=19;DER=1	0.95	['Medtr1g007480']
39	chr1	391858	391859	1	CLR=0;CRR=0;SMD=19;FLR=21;FRR=19;DER=1	0.95	['Medtr1g007480']
40	chr1	391872	391873	1	CLR=0;CRR=0;SMD=19;FLR=19;FRR=18;DER=1	0.95	['Medtr1g007480']
41	chr1	392270	392271	1	CLR=0;CRR=0;SMD=22;FLR=24;FRR=22;DER=1	0.95	['Medtr1g007480']
42	chr1	392913	392914	1	CLR=0;CRR=0;SMD=19;FLR=21;FRR=19;DER=2	0.9	['Medtr1g007480']
43	chr1	394753	394754	1	CLR=0;CRR=0;SMD=16;FLR=14;FRR=18;DER=0	1	[]
44	chr1	395180	395181	1	CLR=0;CRR=0;SMD=27;FLR=32;FRR=29;DER=3	0.9	[]
45	chr1	395342	395343	1	CLR=0;CRR=0;SMD=4;FLR=11;FRR=12;DER=8	0.33	[]
46	chr1	395358	395359	1	CLR=0;CRR=0;SMD=10;FLR=11;FRR=15;DER=0	1	[]
47	chr1	396535	396536	1	CLR=0;CRR=0;SMD=26;FLR=30;FRR=29;DER=3	0.89	['Medtr1g007490']
48	chr1	401650	401651	1	CLR=0;CRR=0;SMD=13;FLR=14;FRR=11;DER=0	1	[]
49	chr1	406518	406519	1	CLR=0;CRR=0;SMD=17;FLR=18;FRR=16;DER=0	1	[]
50	chr1	434310	434311	1	CLR=0;CRR=0;SMD=9;FLR=10;FRR=11;DER=2	0.81	[]
51	chr1	434686	434687	1	CLR=0;CRR=0;SMD=16;FLR=17;FRR=17;DER=1	0.94	[]
52	chr1	434703	434704	1	CLR=0;CRR=0;SMD=14;FLR=18;FRR=15;DER=4	0.77	[]
53	chr1	435505	435506	1	CLR=0;CRR=0;SMD=30;FLR=30;FRR=31;DER=3	0.9	[]
54	chr1	437054	437055	1	CLR=0;CRR=0;SMD=20;FLR=22;FRR=21;DER=0	1	[]
55	chr1	545654	545656	2	CLR=0;CRR=0;SMD=5;FLR=23;FRR=21;DER=16	0.23	[]
56	chr1	545681	545683	2	CLR=0;CRR=0;SMD=5;FLR=22;FRR=25;DER=17	0.22	[]
57	chr1	572596	572600	4	CLR=0;CRR=0;SMD=5;FLR=29;FRR=38;DER=30	0.14	[]
58	chr1	572741	572743	2	CLR=0;CRR=0;SMD=29;FLR=54;FRR=52;DER=24	0.54	[]
59	chr1	572764	572765	1	CLR=0;CRR=0;SMD=27;FLR=54;FRR=53;DER=24	0.52	[]
60	chr1	572854	572856	2	CLR=0;CRR=0;SMD=17;FLR=51;FRR=47;DER=31	0.35	[]
61	chr1	669207	669208	1	CLR=0;CRR=0;SMD=20;FLR=22;FRR=20;DER=2	0.9	['Medtr1g008000']
62	chr1	678547	678548	1	CLR=0;CRR=0;SMD=21;FLR=22;FRR=22;DER=1	0.95	[]
63	chr1	679879	679880	1	CLR=0;CRR=0;SMD=13;FLR=15;FRR=14;DER=1	0.92	[]
64	chr1	685655	685656	1	CLR=0;CRR=0;SMD=22;FLR=24;FRR=21;DER=0	1	['Medtr1g008050']
65	chr1	822172	822173	1	CLR=0;CRR=0;SMD=14;FLR=14;FRR=17;DER=0	1	['Medtr1g008230']
66	chr1	954597	954598	1	CLR=0;CRR=0;SMD=5;FLR=25;FRR=29;DER=25	0.16	[]
67	chr1	990603	990604	1	CLR=0;CRR=0;SMD=23;FLR=25;FRR=22;DER=0	1	['Medtr1g008600']
68	chr1	1008743	1008744	1	CLR=0;CRR=0;SMD=4;FLR=17;FRR=16;DER=13	0.23	[]
69	chr1	1010898	1010910	12	CLR=0;CRR=0;SMD=4;FLR=112;FRR=132;DER=119	0.03	[]
70	chr1	1011221	1011222	1	CLR=0;CRR=0;SMD=5;FLR=297;FRR=275;DER=270	0.01	[]
71	chr1	1011254	1011276	22	CLR=0;CRR=0;SMD=10;FLR=257;FRR=217;DER=216	0.04	[]
72	chr1	1011550	1011558	8	CLR=0;CRR=0;SMD=7;FLR=104;FRR=87;DER=90	0.07	[]
73	chr1	1014761	1014763	2	CLR=0;CRR=0;SMD=8;FLR=29;FRR=25;DER=18	0.3	[]
74	chr1	1092223	1092224	1	CLR=0;CRR=0;SMD=20;FLR=19;FRR=19;DER=0	1	['Medtr1g008930']
75	chr1	1092370	1092371	1	CLR=0;CRR=0;SMD=23;FLR=23;FRR=25;DER=0	1	['Medtr1g008930']
76	chr1	1095007	1095008	1	CLR=0;CRR=0;SMD=20;FLR=22;FRR=22;DER=0	1	[]
77	chr1	1095201	1095202	1	CLR=0;CRR=0;SMD=12;FLR=14;FRR=13;DER=1	0.92	[]
78	chr1	1095268	1095269	1	CLR=0;CRR=0;SMD=16;FLR=17;FRR=19;DER=1	0.94	[]
79	chr1	1095407	1095408	1	CLR=0;CRR=0;SMD=19;FLR=20;FRR=19;DER=0	1	[]
80	chr1	1096467	1096468	1	CLR=0;CRR=0;SMD=21;FLR=24;FRR=20;DER=0	1	[]
81	chr1	1096534	1096535	1	CLR=0;CRR=0;SMD=22;FLR=24;FRR=23;DER=2	0.91	[]
82	chr1	1097076	1097077	1	CLR=0;CRR=0;SMD=26;FLR=30;FRR=20;DER=2	0.92	[]
83	chr1	1097089	1097090	1	CLR=0;CRR=0;SMD=22;FLR=26;FRR=21;DER=0	1	[]
84	chr1	1097094	1097096	2	CLR=0;CRR=0;SMD=22;FLR=23;FRR=25;DER=1	0.95	[]
85	chr1	1097107	1097108	1	CLR=0;CRR=0;SMD=25;FLR=22;FRR=28;DER=2	0.92	[]
86	chr1	1099073	1099074	1	CLR=0;CRR=0;SMD=16;FLR=17;FRR=16;DER=0	1	[]
87	chr1	1099085	1099086	1	CLR=0;CRR=0;SMD=16;FLR=16;FRR=17;DER=0	1	[]
88	chr1	1099101	1099102	1	CLR=0;CRR=0;SMD=17;FLR=17;FRR=17;DER=3	0.85	[]
89	chr1	1102243	1102244	1	CLR=0;CRR=0;SMD=17;FLR=19;FRR=19;DER=0	1	[]
90	chr1	1102438	1102439	1	CLR=0;CRR=0;SMD=16;FLR=17;FRR=18;DER=1	0.94	[]
91	chr1	1103995	1103996	1	CLR=0;CRR=0;SMD=16;FLR=17;FRR=17;DER=0	1	[]
92	chr1	1104178	1104179	1	CLR=0;CRR=0;SMD=20;FLR=22;FRR=21;DER=2	0.9	[]
93	chr1	1104361	1104362	1	CLR=0;CRR=0;SMD=16;FLR=17;FRR=17;DER=0	1	[]
94	chr1	1104605	1104606	1	CLR=0;CRR=0;SMD=21;FLR=18;FRR=19;DER=0	1	['Medtr1g008950']
95	chr1	1104617	1104618	1	CLR=0;CRR=0;SMD=21;FLR=19;FRR=20;DER=0	1	['Medtr1g008950']
96	chr1	1106061	1106062	1	CLR=0;CRR=0;SMD=13;FLR=13;FRR=12;DER=0	1	['Medtr1g008950']
97	chr1	1106078	1106079	1	CLR=0;CRR=0;SMD=13;FLR=13;FRR=13;DER=0	1	['Medtr1g008950']
98	chr1	1106658	1106659	1	CLR=0;CRR=0;SMD=10;FLR=11;FRR=10;DER=0	1	['Medtr1g008950']
99	chr1	1106673	1106674	1	CLR=0;CRR=0;SMD=11;FLR=11;FRR=11;DER=1	0.91	['Medtr1g008950']
100	chr1	1106771	1106772	1	CLR=0;CRR=0;SMD=12;FLR=12;FRR=12;DER=0	1	['Medtr1g008950']
101	chr1	1108497	1108498	1	CLR=0;CRR=0;SMD=13;FLR=15;FRR=14;DER=1	0.92	[]
102	chr1	1108504	1108505	1	CLR=0;CRR=0;SMD=8;FLR=14;FRR=14;DER=6	0.57	[]
103	chr1	1108508	1108511	3	CLR=0;CRR=0;SMD=5;FLR=14;FRR=15;DER=11	0.31	[]
104	chr1	1108518	1108521	3	CLR=0;CRR=0;SMD=11;FLR=14;FRR=14;DER=7	0.61	[]
105	chr1	1108549	1108550	1	CLR=0;CRR=0;SMD=6;FLR=13;FRR=9;DER=4	0.6	[]
106	chr1	1109615	1109616	1	CLR=0;CRR=0;SMD=3;FLR=15;FRR=18;DER=13	0.18	[]
107	chr1	1109631	1109632	1	CLR=0;CRR=0;SMD=18;FLR=18;FRR=21;DER=1	0.94	[]
108	chr1	1110894	1110895	1	CLR=0;CRR=0;SMD=18;FLR=19;FRR=17;DER=1	0.94	[]
109	chr1	1110931	1110932	1	CLR=0;CRR=0;SMD=16;FLR=17;FRR=15;DER=0	1	[]
110	chr1	1112847	1112848	1	CLR=0;CRR=0;SMD=14;FLR=14;FRR=11;DER=1	0.93	['Medtr1g008970']
111	chr1	1112860	1112861	1	CLR=0;CRR=0;SMD=11;FLR=13;FRR=10;DER=2	0.84	['Medtr1g008970']
112	chr1	1113155	1113156	1	CLR=0;CRR=0;SMD=16;FLR=15;FRR=15;DER=0	1	['Medtr1g008970']
113	chr1	1114242	1114243	1	CLR=0;CRR=0;SMD=5;FLR=6;FRR=4;DER=0	1	['Medtr1g008970']
114	chr1	1114418	1114419	1	CLR=0;CRR=0;SMD=13;FLR=12;FRR=13;DER=1	0.92	['Medtr1g008970']
115	chr1	1115200	1115201	1	CLR=0;CRR=0;SMD=23;FLR=24;FRR=24;DER=4	0.85	['Medtr1g008970']
116	chr1	1120303	1120304	1	CLR=0;CRR=0;SMD=21;FLR=23;FRR=25;DER=2	0.91	['Medtr1g008980']
117	chr1	1120447	1120448	1	CLR=0;CRR=0;SMD=24;FLR=25;FRR=22;DER=0	1	['Medtr1g008980']
118	chr1	1120456	1120458	2	CLR=0;CRR=0;SMD=22;FLR=23;FRR=25;DER=2	0.91	['Medtr1g008980']
119	chr1	1120639	1120640	1	CLR=0;CRR=0;SMD=19;FLR=20;FRR=21;DER=2	0.9	['Medtr1g008980']
120	chr1	1120813	1120814	1	CLR=0;CRR=0;SMD=13;FLR=15;FRR=11;DER=1	0.92	['Medtr1g008980']
121	chr1	1121021	1121022	1	CLR=0;CRR=0;SMD=11;FLR=13;FRR=13;DER=2	0.84	['Medtr1g008980']
122	chr1	1121244	1121245	1	CLR=0;CRR=0;SMD=26;FLR=32;FRR=28;DER=3	0.89	['Medtr1g008980']
123	chr1	1123489	1123490	1	CLR=0;CRR=0;SMD=21;FLR=22;FRR=21;DER=1	0.95	['Medtr1g008980']
124	chr1	1123540	1123541	1	CLR=0;CRR=0;SMD=20;FLR=21;FRR=17;DER=1	0.95	['Medtr1g008980']
125	chr1	1123552	1123553	1	CLR=0;CRR=0;SMD=19;FLR=19;FRR=18;DER=0	1	['Medtr1g008980']
126	chr1	1123609	1123610	1	CLR=0;CRR=0;SMD=21;FLR=20;FRR=21;DER=0	1	['Medtr1g008980']
127	chr1	1124903	1124904	1	CLR=0;CRR=0;SMD=27;FLR=26;FRR=28;DER=0	1	['Medtr1g008980']
128	chr1	1124914	1124915	1	CLR=0;CRR=0;SMD=31;FLR=28;FRR=29;DER=0	1	['Medtr1g008980']
129	chr1	1125581	1125582	1	CLR=0;CRR=0;SMD=23;FLR=21;FRR=21;DER=0	1	['Medtr1g008980']
130	chr1	1125596	1125597	1	CLR=0;CRR=0;SMD=22;FLR=23;FRR=24;DER=0	1	['Medtr1g008980']
131	chr1	1125752	1125753	1	CLR=0;CRR=0;SMD=15;FLR=17;FRR=17;DER=3	0.83	['Medtr1g008980']
132	chr1	1126224	1126225	1	CLR=0;CRR=0;SMD=20;FLR=22;FRR=20;DER=1	0.95	['Medtr1g008980']
133	chr1	1126489	1126490	1	CLR=0;CRR=0;SMD=10;FLR=11;FRR=12;DER=0	1	['Medtr1g008980']
134	chr1	1126506	1126507	1	CLR=0;CRR=0;SMD=14;FLR=12;FRR=15;DER=1	0.93	['Medtr1g008980']
135	chr1	1126938	1126939	1	CLR=0;CRR=0;SMD=10;FLR=12;FRR=12;DER=1	0.9	['Medtr1g008980']
136	chr1	1126952	1126953	1	CLR=0;CRR=0;SMD=11;FLR=12;FRR=9;DER=1	0.91	['Medtr1g008980']
137	chr1	1126973	1126974	1	CLR=0;CRR=0;SMD=9;FLR=9;FRR=12;DER=0	1	['Medtr1g008980']
138	chr1	1126986	1126987	1	CLR=0;CRR=0;SMD=12;FLR=11;FRR=14;DER=0	1	['Medtr1g008980']
139	chr1	1127743	1127744	1	CLR=0;CRR=0;SMD=16;FLR=18;FRR=15;DER=0	1	['Medtr1g008980']
140	chr1	1128111	1128112	1	CLR=0;CRR=0;SMD=17;FLR=20;FRR=20;DER=1	0.94	['Medtr1g008980']
141	chr1	1129616	1129617	1	CLR=0;CRR=0;SMD=21;FLR=26;FRR=22;DER=0	1	['Medtr1g008990']
142	chr1	1129807	1129808	1	CLR=0;CRR=0;SMD=20;FLR=23;FRR=23;DER=0	1	['Medtr1g008990']
143	chr1	1133865	1133866	1	CLR=0;CRR=0;SMD=17;FLR=18;FRR=15;DER=0	1	['Medtr1g008990']
144	chr1	1133876	1133877	1	CLR=0;CRR=0;SMD=16;FLR=17;FRR=17;DER=0	1	['Medtr1g008990']
145	chr1	1140828	1140829	1	CLR=0;CRR=0;SMD=22;FLR=28;FRR=24;DER=3	0.88	[]
146	chr1	1141395	1141396	1	CLR=0;CRR=0;SMD=32;FLR=33;FRR=35;DER=0	1	[]
147	chr1	1141651	1141652	1	CLR=0;CRR=0;SMD=28;FLR=28;FRR=27;DER=0	1	[]
148	chr1	1145555	1145556	1	CLR=0;CRR=0;SMD=16;FLR=22;FRR=17;DER=4	0.8	['Medtr1g009010']
149	chr1	1145770	1145771	1	CLR=0;CRR=0;SMD=15;FLR=16;FRR=14;DER=0	1	['Medtr1g009010']
150	chr1	1145890	1145891	1	CLR=0;CRR=0;SMD=27;FLR=30;FRR=25;DER=1	0.96	[]
151	chr1	1148993	1148994	1	CLR=0;CRR=0;SMD=16;FLR=17;FRR=14;DER=0	1	[]
152	chr1	1149220	1149221	1	CLR=0;CRR=0;SMD=17;FLR=18;FRR=17;DER=1	0.94	[]
153	chr1	1151943	1151944	1	CLR=0;CRR=0;SMD=11;FLR=11;FRR=11;DER=0	1	[]
154	chr1	1157271	1157272	1	CLR=0;CRR=0;SMD=13;FLR=13;FRR=13;DER=1	0.92	[]
155	chr1	1157313	1157314	1	CLR=0;CRR=0;SMD=13;FLR=15;FRR=13;DER=1	0.92	[]
156	chr1	1159652	1159653	1	CLR=0;CRR=0;SMD=10;FLR=13;FRR=8;DER=2	0.83	[]
157	chr1	1164606	1164607	1	CLR=0;CRR=0;SMD=19;FLR=23;FRR=18;DER=0	1	[]
158	chr1	1165750	1165751	1	CLR=0;CRR=0;SMD=11;FLR=15;FRR=13;DER=0	1	[]
159	chr1	1168917	1168918	1	CLR=0;CRR=0;SMD=17;FLR=19;FRR=15;DER=2	0.89	[]
160	chr1	1168971	1168972	1	CLR=0;CRR=0;SMD=16;FLR=16;FRR=15;DER=0	1	[]
161	chr1	1170000	1170001	1	CLR=0;CRR=0;SMD=10;FLR=8;FRR=9;DER=0	1	[]
162	chr1	1173538	1173539	1	CLR=0;CRR=0;SMD=23;FLR=26;FRR=25;DER=2	0.92	[]
163	chr1	1176903	1176904	1	CLR=0;CRR=0;SMD=8;FLR=10;FRR=9;DER=1	0.88	[]
164	chr1	1176998	1176999	1	CLR=0;CRR=0;SMD=9;FLR=10;FRR=12;DER=0	1	[]
165	chr1	1177014	1177015	1	CLR=0;CRR=0;SMD=12;FLR=11;FRR=12;DER=2	0.85	[]
166	chr1	1179327	1179328	1	CLR=0;CRR=0;SMD=9;FLR=9;FRR=10;DER=1	0.9	[]
167	chr1	1179343	1179344	1	CLR=0;CRR=0;SMD=3;FLR=11;FRR=9;DER=7	0.3	[]
168	chr1	1181632	1181633	1	CLR=0;CRR=0;SMD=3;FLR=12;FRR=9;DER=7	0.3	[]
169	chr1	1181650	1181651	1	CLR=0;CRR=0;SMD=7;FLR=9;FRR=9;DER=0	1	[]
170	chr1	1182105	1182106	1	CLR=0;CRR=0;SMD=11;FLR=11;FRR=12;DER=0	1	[]
171	chr1	1183483	1183484	1	CLR=0;CRR=0;SMD=18;FLR=21;FRR=19;DER=2	0.9	[]
172	chr1	1183493	1183494	1	CLR=0;CRR=0;SMD=19;FLR=20;FRR=20;DER=0	1	[]
173	chr1	1183538	1183539	1	CLR=0;CRR=0;SMD=15;FLR=19;FRR=15;DER=1	0.93	[]
174	chr1	1183862	1183863	1	CLR=0;CRR=0;SMD=11;FLR=12;FRR=12;DER=0	1	[]
175	chr1	1184250	1184251	1	CLR=0;CRR=0;SMD=9;FLR=10;FRR=12;DER=1	0.9	[]
176	chr1	1184844	1184845	1	CLR=0;CRR=0;SMD=17;FLR=19;FRR=14;DER=1	0.94	[]
177	chr1	1184857	1184859	2	CLR=0;CRR=0;SMD=15;FLR=17;FRR=17;DER=0	1	[]
178	chr1	1187638	1187639	1	CLR=0;CRR=0;SMD=15;FLR=15;FRR=13;DER=0	1	[]
179	chr1	1190479	1190480	1	CLR=0;CRR=0;SMD=26;FLR=29;FRR=26;DER=1	0.96	[]
180	chr1	1190570	1190571	1	CLR=0;CRR=0;SMD=16;FLR=21;FRR=21;DER=4	0.8	[]
181	chr1	1190583	1190584	1	CLR=0;CRR=0;SMD=4;FLR=21;FRR=20;DER=16	0.2	[]
182	chr1	1192567	1192568	1	CLR=0;CRR=0;SMD=24;FLR=25;FRR=24;DER=1	0.96	[]
183	chr1	1193473	1193475	2	CLR=0;CRR=0;SMD=17;FLR=19;FRR=17;DER=3	0.85	[]
184	chr1	1196307	1196308	1	CLR=0;CRR=0;SMD=17;FLR=16;FRR=16;DER=0	1	[]
185	chr1	1196442	1196443	1	CLR=0;CRR=0;SMD=13;FLR=19;FRR=15;DER=0	1	[]
186	chr1	1199024	1199026	2	CLR=0;CRR=0;SMD=26;FLR=25;FRR=26;DER=3	0.89	[]
187	chr1	1200380	1200381	1	CLR=0;CRR=0;SMD=9;FLR=16;FRR=12;DER=3	0.75	[]
188	chr1	1200399	1200400	1	CLR=0;CRR=0;SMD=13;FLR=13;FRR=13;DER=1	0.92	[]
189	chr1	1200440	1200441	1	CLR=0;CRR=0;SMD=12;FLR=13;FRR=11;DER=0	1	[]
190	chr1	1200448	1200449	1	CLR=0;CRR=0;SMD=12;FLR=12;FRR=12;DER=0	1	[]
191	chr1	1200941	1200942	1	CLR=0;CRR=0;SMD=19;FLR=21;FRR=18;DER=0	1	['Medtr1g009155']
192	chr1	1201172	1201173	1	CLR=0;CRR=0;SMD=23;FLR=23;FRR=23;DER=0	1	['Medtr1g009155']
193	chr1	1201953	1201954	1	CLR=0;CRR=0;SMD=16;FLR=21;FRR=18;DER=2	0.88	['Medtr1g009170']
194	chr1	1204512	1204513	1	CLR=0;CRR=0;SMD=16;FLR=16;FRR=16;DER=0	1	['Medtr1g009180']
195	chr1	1206407	1206408	1	CLR=0;CRR=0;SMD=26;FLR=26;FRR=26;DER=1	0.96	[]
196	chr1	1206419	1206420	1	CLR=0;CRR=0;SMD=24;FLR=26;FRR=29;DER=5	0.82	[]
197	chr1	1208556	1208557	1	CLR=0;CRR=0;SMD=14;FLR=18;FRR=14;DER=2	0.87	[]
198	chr1	1209623	1209631	8	CLR=0;CRR=0;SMD=15;FLR=22;FRR=24;DER=3	0.83	['Medtr1g009190']
199	chr1	1211304	1211305	1	CLR=0;CRR=0;SMD=19;FLR=21;FRR=18;DER=0	1	['Medtr1g009190']
200	chr1	1211560	1211561	1	CLR=0;CRR=0;SMD=20;FLR=25;FRR=19;DER=1	0.95	['Medtr1g009190']
201	chr1	1212768	1212769	1	CLR=0;CRR=0;SMD=20;FLR=20;FRR=20;DER=0	1	['Medtr1g009190']
202	chr1	1213119	1213120	1	CLR=0;CRR=0;SMD=17;FLR=16;FRR=17;DER=1	0.94	['Medtr1g009190']
203	chr1	1247407	1247408	1	CLR=0;CRR=0;SMD=12;FLR=15;FRR=12;DER=2	0.85	[]
204	chr1	1269657	1269658	1	CLR=0;CRR=0;SMD=23;FLR=21;FRR=23;DER=0	1	['Medtr1g009310']
205	chr1	1274198	1274199	1	CLR=0;CRR=0;SMD=6;FLR=8;FRR=5;DER=1	0.85	['Medtr1g009310']
206	chr1	1286865	1286868	3	CLR=0;CRR=0;SMD=107;FLR=110;FRR=109;DER=1	0.99	['Medtr1g009315']
207	chr1	1286878	1286879	1	CLR=0;CRR=0;SMD=4;FLR=102;FRR=105;DER=106	0.03	['Medtr1g009315']
208	chr1	1287130	1287138	8	CLR=0;CRR=0;SMD=16;FLR=16;FRR=44;DER=0	1	['Medtr1g009315']
209	chr1	1287230	1287236	3	CLR=0;CRR=0;SMD=90;FLR=68;FRR=59;DER=30	0.75	['Medtr1g009315']
210	chr1	1300920	1302368	1348	CLR=0;CRR=8;SMD=0;FLR=22;FRR=78;DER=22	0.26	['Medtr1g009570']
211	chr1	1302873	1302874	1	CLR=0;CRR=0;SMD=54;FLR=83;FRR=77;DER=25	0.68	['Medtr1g009570']
212	chr1	1302924	1302926	2	CLR=0;CRR=0;SMD=19;FLR=49;FRR=37;DER=18	0.51	['Medtr1g009570']
213	chr1	1308815	1308879	64	CLR=5;CRR=0;SMD=0;FLR=144;FRR=104;DER=23	0.17	['Medtr1g009570']
214	chr1	1309315	1309317	2	CLR=0;CRR=0;SMD=19;FLR=30;FRR=19;DER=0	1	['Medtr1g009570']
215	chr1	1309742	1309743	1	CLR=0;CRR=0;SMD=43;FLR=77;FRR=114;DER=26	0.62	['Medtr1g009570']
216	chr1	1310331	1310332	1	CLR=0;CRR=0;SMD=76;FLR=121;FRR=124;DER=39	0.66	['Medtr1g009570']
217	chr1	1310505	1310512	7	CLR=0;CRR=0;SMD=58;FLR=111;FRR=96;DER=32	0.64	['Medtr1g009570']
218	chr1	1342156	1342157	1	CLR=0;CRR=0;SMD=6;FLR=15;FRR=17;DER=10	0.37	['Medtr1g009610']
219	chr1	1345874	1345888	14	CLR=0;CRR=0;SMD=3;FLR=4;FRR=7;DER=0	1	['Medtr1g009430']
220	chr1	1549658	1549659	1	CLR=0;CRR=0;SMD=8;FLR=8;FRR=9;DER=1	0.88	[]
221	chr1	1608663	1608665	2	CLR=0;CRR=0;SMD=10;FLR=23;FRR=36;DER=14	0.41	[]
222	chr1	1608777	1608789	12	CLR=0;CRR=0;SMD=49;FLR=111;FRR=68;DER=26	0.65	[]
223	chr1	1613150	1613152	2	CLR=0;CRR=0;SMD=3;FLR=30;FRR=29;DER=26	0.1	['Medtr1g009910']
224	chr1	1613977	1613982	5	CLR=0;CRR=0;SMD=13;FLR=40;FRR=37;DER=27	0.32	[]
225	chr1	1614928	1614941	13	CLR=0;CRR=0;SMD=12;FLR=13;FRR=13;DER=0	1	[]
226	chr1	1622942	1629566	6523	CLR=0;CRR=3;SMD=0;FLR=15;FRR=9;DER=18	0.14	['Medtr1g009940']
227	chr1	1692135	1692141	6	CLR=0;CRR=0;SMD=6;FLR=25;FRR=23;DER=19	0.24	['Medtr1g010030']
228	chr1	1692197	1692205	8	CLR=0;CRR=0;SMD=9;FLR=33;FRR=31;DER=20	0.31	['Medtr1g010030']
229	chr1	1692486	1692487	1	CLR=0;CRR=0;SMD=4;FLR=28;FRR=25;DER=22	0.15	['Medtr1g010030']
230	chr1	1697058	1697060	2	CLR=0;CRR=0;SMD=3;FLR=25;FRR=22;DER=20	0.13	['Medtr1g010030']
231	chr1	1776644	1776645	1	CLR=0;CRR=0;SMD=5;FLR=14;FRR=14;DER=8	0.38	[]
232	chr1	1783627	1783630	3	CLR=0;CRR=0;SMD=8;FLR=36;FRR=26;DER=21	0.27	[]
233	chr1	1803667	1803671	4	CLR=0;CRR=0;SMD=3;FLR=7;FRR=6;DER=1	0.75	[]
234	chr1	1869928	1869929	1	CLR=0;CRR=0;SMD=8;FLR=27;FRR=22;DER=17	0.32	[]
235	chr1	1870887	1870888	1	CLR=0;CRR=0;SMD=3;FLR=17;FRR=18;DER=16	0.15	[]
236	chr1	1917967	1917968	1	CLR=0;CRR=0;SMD=3;FLR=3;FRR=4;DER=0	1	[]
237	chr1	1919192	1919193	1	CLR=0;CRR=0;SMD=6;FLR=7;FRR=6;DER=0	1	['Medtr1g011280']
238	chr1	1919204	1919205	1	CLR=0;CRR=0;SMD=5;FLR=7;FRR=6;DER=3	0.62	['Medtr1g011280']
239	chr1	1919374	1919375	1	CLR=0;CRR=0;SMD=12;FLR=12;FRR=12;DER=1	0.92	['Medtr1g011280']
240	chr1	1919613	1919614	1	CLR=0;CRR=0;SMD=23;FLR=24;FRR=24;DER=1	0.95	['Medtr1g011280']
241	chr1	1927966	1927967	1	CLR=0;CRR=0;SMD=4;FLR=24;FRR=24;DER=20	0.16	[]
242	chr1	1947717	1947718	1	CLR=0;CRR=0;SMD=4;FLR=7;FRR=9;DER=3	0.57	[]
243	chr1	1951419	1951420	1	CLR=0;CRR=0;SMD=17;FLR=17;FRR=16;DER=0	1	[]
244	chr1	1951843	1951844	1	CLR=0;CRR=0;SMD=11;FLR=11;FRR=11;DER=1	0.91	[]
245	chr1	1952069	1952070	1	CLR=0;CRR=0;SMD=17;FLR=19;FRR=19;DER=1	0.94	[]
246	chr1	1952203	1952204	1	CLR=0;CRR=0;SMD=3;FLR=23;FRR=23;DER=19	0.13	[]
247	chr1	1954625	1954626	1	CLR=0;CRR=0;SMD=18;FLR=21;FRR=21;DER=0	1	['Medtr1g011260']
248	chr1	1954630	1954631	1	CLR=0;CRR=0;SMD=16;FLR=19;FRR=24;DER=5	0.76	['Medtr1g011260']
249	chr1	1954833	1954834	1	CLR=0;CRR=0;SMD=18;FLR=19;FRR=19;DER=0	1	['Medtr1g011260']
250	chr1	1955103	1955104	1	CLR=0;CRR=0;SMD=22;FLR=24;FRR=24;DER=2	0.91	['Medtr1g011260']
251	chr1	1955399	1955400	1	CLR=0;CRR=0;SMD=19;FLR=19;FRR=20;DER=0	1	[]
252	chr1	1955958	1955959	1	CLR=0;CRR=0;SMD=8;FLR=8;FRR=7;DER=1	0.88	[]
253	chr1	1982940	1982941	1	CLR=0;CRR=0;SMD=4;FLR=16;FRR=15;DER=10	0.28	[]
254	chr1	1983284	1983285	1	CLR=0;CRR=0;SMD=3;FLR=43;FRR=39;DER=36	0.07	['Medtr1g011360']
255	chr1	1993871	1993872	1	CLR=0;CRR=0;SMD=12;FLR=50;FRR=40;DER=32	0.27	[]
256	chr1	2013132	2013133	1	CLR=0;CRR=0;SMD=8;FLR=8;FRR=9;DER=0	1	[]
257	chr1	2023773	2023780	7	CLR=0;CRR=0;SMD=15;FLR=37;FRR=43;DER=23	0.39	[]
258	chr1	2026268	2026272	4	CLR=0;CRR=0;SMD=5;FLR=24;FRR=26;DER=18	0.21	[]
259	chr1	2047128	2067345	20217	CLR=4;CRR=8;SMD=0;FLR=5;FRR=8;DER=5	0.7	['Medtr1g011540']
260	chr1	2079930	2079931	1	CLR=0;CRR=0;SMD=22;FLR=24;FRR=24;DER=1	0.95	[]
261	chr1	2081012	2081013	1	CLR=0;CRR=0;SMD=21;FLR=21;FRR=20;DER=0	1	[]
262	chr1	2094219	2094220	1	CLR=0;CRR=0;SMD=27;FLR=29;FRR=29;DER=2	0.93	[]
263	chr1	2094249	2094251	2	CLR=0;CRR=0;SMD=29;FLR=30;FRR=30;DER=1	0.96	[]
264	chr1	2095345	2095346	1	CLR=0;CRR=0;SMD=15;FLR=17;FRR=15;DER=1	0.93	['Medtr1g011600']
265	chr1	2096822	2096823	1	CLR=0;CRR=0;SMD=16;FLR=17;FRR=16;DER=1	0.94	[]
266	chr1	2137660	2137661	1	CLR=0;CRR=0;SMD=11;FLR=13;FRR=11;DER=1	0.91	[]
267	chr1	2249221	2249222	1	CLR=0;CRR=0;SMD=15;FLR=37;FRR=36;DER=19	0.44	[]
268	chr1	2249542	2249543	1	CLR=0;CRR=0;SMD=21;FLR=38;FRR=39;DER=18	0.53	[]
269	chr1	2326459	2326460	1	CLR=0;CRR=0;SMD=8;FLR=11;FRR=8;DER=1	0.88	[]
270	chr1	2339297	2339299	2	CLR=0;CRR=0;SMD=22;FLR=44;FRR=40;DER=19	0.53	[]
271	chr1	2339435	2339436	1	CLR=0;CRR=0;SMD=17;FLR=32;FRR=36;DER=15	0.53	[]
272	chr1	2345670	2345671	1	CLR=0;CRR=0;SMD=8;FLR=21;FRR=25;DER=15	0.34	[]
273	chr1	2367954	2367955	1	CLR=0;CRR=0;SMD=15;FLR=17;FRR=14;DER=1	0.93	[]
274	chr1	2394423	2394425	2	CLR=0;CRR=0;SMD=9;FLR=24;FRR=24;DER=15	0.37	[]
275	chr1	2395031	2395034	3	CLR=0;CRR=0;SMD=6;FLR=138;FRR=175;DER=142	0.04	[]
276	chr1	2395069	2395070	1	CLR=0;CRR=0;SMD=13;FLR=203;FRR=214;DER=187	0.06	[]
277	chr1	2395317	2395322	5	CLR=0;CRR=0;SMD=12;FLR=185;FRR=208;DER=176	0.06	[]
278	chr1	2395439	2395450	11	CLR=0;CRR=0;SMD=9;FLR=172;FRR=113;DER=130	0.06	[]
279	chr1	2398122	2398123	1	CLR=0;CRR=0;SMD=4;FLR=30;FRR=35;DER=27	0.12	[]
280	chr1	2398602	2398604	2	CLR=0;CRR=0;SMD=23;FLR=41;FRR=50;DER=23	0.5	[]
281	chr1	2418969	2418970	1	CLR=0;CRR=0;SMD=26;FLR=26;FRR=27;DER=0	1	[]
282	chr1	2419980	2419981	1	CLR=0;CRR=0;SMD=7;FLR=7;FRR=7;DER=0	1	['Medtr1g012335']
283	chr1	2439723	2439724	1	CLR=0;CRR=0;SMD=12;FLR=12;FRR=13;DER=1	0.92	['Medtr1g012370']
284	chr1	2444193	2444194	1	CLR=0;CRR=0;SMD=17;FLR=20;FRR=17;DER=2	0.89	[]
285	chr1	2515210	2515211	1	CLR=0;CRR=0;SMD=3;FLR=22;FRR=26;DER=22	0.12	['Medtr1g012530']
286	chr1	2543724	2543726	2	CLR=0;CRR=0;SMD=10;FLR=13;FRR=12;DER=1	0.9	['Medtr1g012590']
287	chr1	2545875	2545876	1	CLR=0;CRR=0;SMD=28;FLR=31;FRR=28;DER=0	1	['Medtr1g012590']
288	chr1	2547789	2547790	1	CLR=0;CRR=0;SMD=17;FLR=19;FRR=16;DER=1	0.94	['Medtr1g012590']
289	chr1	2547798	2547799	1	CLR=0;CRR=0;SMD=17;FLR=17;FRR=16;DER=2	0.89	['Medtr1g012590']
290	chr1	2547999	2548000	1	CLR=0;CRR=0;SMD=50;FLR=31;FRR=23;DER=0	1	['Medtr1g012590']
291	chr1	2549419	2549420	1	CLR=0;CRR=0;SMD=19;FLR=19;FRR=16;DER=0	1	[]
292	chr1	2549894	2551085	1136	CLR=0;CRR=5;SMD=0;FLR=10;FRR=5;DER=0	1	['Medtr1g012600']
293	chr1	2552407	2552408	1	CLR=0;CRR=0;SMD=21;FLR=24;FRR=21;DER=0	1	['Medtr1g012600']
294	chr1	2552667	2552668	1	CLR=0;CRR=0;SMD=28;FLR=27;FRR=27;DER=0	1	['Medtr1g012600']
295	chr1	2553904	2553905	1	CLR=0;CRR=0;SMD=16;FLR=18;FRR=17;DER=1	0.94	['Medtr1g012600']
296	chr1	2556337	2556338	1	CLR=0;CRR=0;SMD=20;FLR=21;FRR=19;DER=0	1	[]
297	chr1	2556362	2556363	1	CLR=0;CRR=0;SMD=17;FLR=20;FRR=16;DER=0	1	[]
298	chr1	2556506	2556507	1	CLR=0;CRR=0;SMD=8;FLR=10;FRR=7;DER=4	0.66	[]
299	chr1	2556535	2556536	1	CLR=0;CRR=0;SMD=7;FLR=7;FRR=9;DER=1	0.87	[]
300	chr1	2556551	2556552	1	CLR=0;CRR=0;SMD=3;FLR=8;FRR=10;DER=7	0.3	[]
301	chr1	2557426	2557427	1	CLR=0;CRR=0;SMD=10;FLR=12;FRR=14;DER=3	0.76	['Medtr1g012610']
302	chr1	2557459	2557460	1	CLR=0;CRR=0;SMD=9;FLR=12;FRR=11;DER=1	0.9	['Medtr1g012610']
303	chr1	2557471	2557472	1	CLR=0;CRR=0;SMD=11;FLR=11;FRR=12;DER=1	0.91	['Medtr1g012610']
304	chr1	2557824	2557825	1	CLR=0;CRR=0;SMD=17;FLR=19;FRR=21;DER=0	1	['Medtr1g012610']
305	chr1	2557960	2557962	2	CLR=0;CRR=0;SMD=19;FLR=23;FRR=16;DER=1	0.95	['Medtr1g012610']
306	chr1	2557991	2557992	1	CLR=0;CRR=0;SMD=12;FLR=14;FRR=15;DER=1	0.92	['Medtr1g012610']
307	chr1	2559720	2559722	2	CLR=0;CRR=0;SMD=10;FLR=14;FRR=11;DER=1	0.9	['Medtr1g012610']
308	chr1	2563570	2563571	1	CLR=0;CRR=0;SMD=16;FLR=20;FRR=17;DER=2	0.88	['Medtr1g012620']
309	chr1	2565594	2565595	1	CLR=0;CRR=0;SMD=17;FLR=18;FRR=18;DER=1	0.94	['Medtr1g012620']
310	chr1	2565708	2565709	1	CLR=0;CRR=0;SMD=20;FLR=22;FRR=19;DER=0	1	['Medtr1g012620']
311	chr1	2565946	2565947	1	CLR=0;CRR=0;SMD=13;FLR=12;FRR=12;DER=0	1	['Medtr1g012620']
312	chr1	2565958	2565959	1	CLR=0;CRR=0;SMD=13;FLR=12;FRR=15;DER=1	0.92	['Medtr1g012620']
313	chr1	2567087	2567088	1	CLR=0;CRR=0;SMD=3;FLR=25;FRR=27;DER=23	0.11	[]
314	chr1	2568236	2568237	1	CLR=0;CRR=0;SMD=30;FLR=31;FRR=33;DER=1	0.96	[]
315	chr1	2569843	2569844	1	CLR=0;CRR=0;SMD=33;FLR=35;FRR=33;DER=0	1	[]
316	chr1	2569946	2569947	1	CLR=0;CRR=0;SMD=20;FLR=24;FRR=22;DER=2	0.9	[]
317	chr1	2570220	2570221	1	CLR=0;CRR=0;SMD=19;FLR=19;FRR=19;DER=0	1	[]
318	chr1	2570268	2570269	1	CLR=0;CRR=0;SMD=17;FLR=17;FRR=17;DER=0	1	[]
319	chr1	2570618	2570619	1	CLR=0;CRR=0;SMD=14;FLR=15;FRR=15;DER=0	1	[]
320	chr1	2571289	2571290	1	CLR=0;CRR=0;SMD=18;FLR=19;FRR=17;DER=2	0.9	[]
321	chr1	2571304	2571306	2	CLR=0;CRR=0;SMD=18;FLR=19;FRR=17;DER=3	0.85	[]
322	chr1	2571516	2571517	1	CLR=0;CRR=0;SMD=15;FLR=18;FRR=17;DER=2	0.88	[]
323	chr1	2571730	2571731	1	CLR=0;CRR=0;SMD=19;FLR=19;FRR=19;DER=1	0.95	[]
324	chr1	2571760	2571761	1	CLR=0;CRR=0;SMD=17;FLR=20;FRR=18;DER=2	0.89	[]
325	chr1	2572401	2572402	1	CLR=0;CRR=0;SMD=3;FLR=5;FRR=6;DER=2	0.6	[]
326	chr1	2572442	2572443	1	CLR=0;CRR=0;SMD=12;FLR=11;FRR=14;DER=0	1	[]
327	chr1	2572751	2572752	1	CLR=0;CRR=0;SMD=14;FLR=18;FRR=14;DER=1	0.93	[]
328	chr1	2573498	2573499	1	CLR=0;CRR=0;SMD=18;FLR=18;FRR=19;DER=1	0.94	[]
329	chr1	2573510	2573511	1	CLR=0;CRR=0;SMD=21;FLR=19;FRR=20;DER=1	0.95	[]
330	chr1	2573526	2573527	1	CLR=0;CRR=0;SMD=20;FLR=21;FRR=18;DER=2	0.9	[]
331	chr1	2573537	2573539	2	CLR=0;CRR=0;SMD=20;FLR=21;FRR=23;DER=4	0.83	[]
332	chr1	2573546	2573547	1	CLR=0;CRR=0;SMD=23;FLR=19;FRR=25;DER=0	1	[]
333	chr1	2573826	2573827	1	CLR=0;CRR=0;SMD=16;FLR=18;FRR=17;DER=0	1	[]
334	chr1	2573985	2573986	1	CLR=0;CRR=0;SMD=24;FLR=25;FRR=22;DER=1	0.96	[]
335	chr1	2573998	2573999	1	CLR=0;CRR=0;SMD=22;FLR=24;FRR=20;DER=0	1	[]
336	chr1	2574016	2574018	2	CLR=0;CRR=0;SMD=22;FLR=22;FRR=22;DER=1	0.95	[]
337	chr1	2575235	2575236	1	CLR=0;CRR=0;SMD=17;FLR=19;FRR=20;DER=0	1	[]
338	chr1	2575306	2575307	1	CLR=0;CRR=0;SMD=24;FLR=26;FRR=23;DER=0	1	[]
339	chr1	2575332	2575333	1	CLR=0;CRR=0;SMD=18;FLR=24;FRR=20;DER=4	0.81	[]
340	chr1	2575561	2575563	2	CLR=0;CRR=0;SMD=15;FLR=18;FRR=21;DER=0	1	[]
341	chr1	2575805	2575806	1	CLR=0;CRR=0;SMD=14;FLR=15;FRR=14;DER=0	1	[]
342	chr1	2576284	2576285	1	CLR=0;CRR=0;SMD=9;FLR=10;FRR=9;DER=0	1	[]
343	chr1	2576363	2576364	1	CLR=0;CRR=0;SMD=5;FLR=7;FRR=10;DER=1	0.83	[]
344	chr1	2576387	2576388	1	CLR=0;CRR=0;SMD=7;FLR=10;FRR=7;DER=0	1	[]
345	chr1	2576968	2576969	1	CLR=0;CRR=0;SMD=11;FLR=13;FRR=11;DER=1	0.91	[]
346	chr1	2577320	2577321	1	CLR=0;CRR=0;SMD=12;FLR=16;FRR=13;DER=2	0.85	[]
347	chr1	2577682	2577683	1	CLR=0;CRR=0;SMD=28;FLR=28;FRR=28;DER=1	0.96	[]
348	chr1	2577711	2577712	1	CLR=0;CRR=0;SMD=27;FLR=30;FRR=27;DER=2	0.93	[]
349	chr1	2579047	2579048	1	CLR=0;CRR=0;SMD=19;FLR=19;FRR=19;DER=0	1	[]
350	chr1	2579275	2579276	1	CLR=0;CRR=0;SMD=15;FLR=16;FRR=14;DER=2	0.88	[]
351	chr1	2579323	2579324	1	CLR=0;CRR=0;SMD=16;FLR=18;FRR=15;DER=0	1	[]
352	chr1	2579405	2579407	2	CLR=0;CRR=0;SMD=18;FLR=18;FRR=19;DER=1	0.94	[]
353	chr1	2580948	2580949	1	CLR=0;CRR=0;SMD=18;FLR=20;FRR=17;DER=0	1	[]
354	chr1	2581043	2581044	1	CLR=0;CRR=0;SMD=11;FLR=14;FRR=10;DER=1	0.91	[]
355	chr1	2582604	2582605	1	CLR=0;CRR=0;SMD=12;FLR=11;FRR=13;DER=1	0.92	[]
356	chr1	2583057	2583058	1	CLR=0;CRR=0;SMD=18;FLR=21;FRR=19;DER=0	1	[]
357	chr1	2685227	2685228	1	CLR=0;CRR=0;SMD=3;FLR=29;FRR=26;DER=24	0.11	[]
358	chr1	2685430	2685443	13	CLR=0;CRR=0;SMD=12;FLR=28;FRR=31;DER=15	0.44	[]
359	chr1	2685500	2685521	21	CLR=0;CRR=0;SMD=5;FLR=40;FRR=40;DER=34	0.12	[]
360	chr1	2686368	2686377	9	CLR=0;CRR=0;SMD=3;FLR=50;FRR=48;DER=42	0.06	[]
361	chr1	2686461	2686465	4	CLR=0;CRR=0;SMD=3;FLR=37;FRR=35;DER=32	0.08	[]
362	chr1	2686677	2686678	1	CLR=0;CRR=0;SMD=9;FLR=48;FRR=55;DER=39	0.18	[]
363	chr1	2686719	2686727	8	CLR=0;CRR=0;SMD=17;FLR=68;FRR=74;DER=52	0.24	[]
364	chr1	2686857	2686858	1	CLR=0;CRR=0;SMD=26;FLR=40;FRR=26;DER=6	0.81	[]
365	chr1	2798216	2798217	1	CLR=0;CRR=0;SMD=11;FLR=37;FRR=33;DER=24	0.31	[]
366	chr1	2800975	2800982	7	CLR=0;CRR=0;SMD=11;FLR=15;FRR=11;DER=0	1	['Medtr1g013030']
367	chr1	2806353	2806354	1	CLR=0;CRR=0;SMD=12;FLR=13;FRR=13;DER=1	0.92	['Medtr1g013040']
368	chr1	2840790	2840791	1	CLR=0;CRR=0;SMD=11;FLR=14;FRR=12;DER=1	0.91	[]
369	chr1	2841359	2841369	10	CLR=0;CRR=0;SMD=11;FLR=17;FRR=13;DER=2	0.84	[]
370	chr1	2920503	2930857	10281	CLR=0;CRR=8;SMD=0;FLR=39;FRR=56;DER=36	0.18	['Medtr1g013190']
371	chr1	2939199	2939201	2	CLR=0;CRR=0;SMD=15;FLR=16;FRR=16;DER=2	0.88	[]
372	chr1	2940020	2940022	2	CLR=0;CRR=0;SMD=20;FLR=18;FRR=19;DER=3	0.86	[]
373	chr1	2940700	2940701	1	CLR=0;CRR=0;SMD=22;FLR=24;FRR=22;DER=3	0.88	[]
374	chr1	2940766	2940768	2	CLR=0;CRR=0;SMD=17;FLR=19;FRR=20;DER=5	0.77	[]
375	chr1	3073239	3073240	1	CLR=0;CRR=0;SMD=13;FLR=17;FRR=16;DER=4	0.76	[]
376	chr1	3172516	3172517	1	CLR=0;CRR=0;SMD=8;FLR=31;FRR=30;DER=23	0.25	[]
377	chr1	3184581	3204291	19710	CLR=4;CRR=0;SMD=0;FLR=19;FRR=4;DER=0	1	[]
378	chr1	3226192	3226193	1	CLR=0;CRR=0;SMD=4;FLR=13;FRR=12;DER=9	0.3	[]
379	chr1	3284056	3284058	2	CLR=0;CRR=0;SMD=17;FLR=21;FRR=21;DER=2	0.89	[]
380	chr1	3284747	3284749	2	CLR=0;CRR=0;SMD=10;FLR=13;FRR=11;DER=1	0.9	[]
381	chr1	3285388	3285389	1	CLR=0;CRR=0;SMD=8;FLR=11;FRR=10;DER=3	0.72	[]
382	chr1	3285583	3285584	1	CLR=0;CRR=0;SMD=19;FLR=18;FRR=21;DER=3	0.86	[]
383	chr1	3286099	3286100	1	CLR=0;CRR=0;SMD=18;FLR=21;FRR=19;DER=3	0.85	[]
384	chr1	3288062	3288063	1	CLR=0;CRR=0;SMD=17;FLR=18;FRR=16;DER=1	0.94	[]
385	chr1	3288073	3288074	1	CLR=0;CRR=0;SMD=17;FLR=17;FRR=16;DER=0	1	[]
386	chr1	3289503	3289504	1	CLR=0;CRR=0;SMD=20;FLR=21;FRR=21;DER=1	0.95	[]
387	chr1	3290074	3290075	1	CLR=0;CRR=0;SMD=18;FLR=19;FRR=20;DER=2	0.9	[]
388	chr1	3291948	3291949	1	CLR=0;CRR=0;SMD=22;FLR=24;FRR=24;DER=4	0.84	[]
389	chr1	3293065	3293066	1	CLR=0;CRR=0;SMD=23;FLR=27;FRR=24;DER=4	0.85	['Medtr1g013700']
390	chr1	3294553	3294555	2	CLR=0;CRR=0;SMD=15;FLR=20;FRR=15;DER=1	0.93	['Medtr1g013700']
391	chr1	3295164	3295165	1	CLR=0;CRR=0;SMD=6;FLR=8;FRR=8;DER=2	0.75	[]
392	chr1	3295600	3295601	1	CLR=0;CRR=0;SMD=17;FLR=17;FRR=15;DER=1	0.94	[]
393	chr1	3295605	3295606	1	CLR=0;CRR=0;SMD=16;FLR=17;FRR=15;DER=2	0.88	[]
394	chr1	3295619	3295622	3	CLR=0;CRR=0;SMD=18;FLR=17;FRR=16;DER=4	0.81	[]
395	chr1	3295985	3295986	1	CLR=0;CRR=0;SMD=23;FLR=23;FRR=24;DER=2	0.92	[]
396	chr1	3296041	3296042	1	CLR=0;CRR=0;SMD=10;FLR=17;FRR=12;DER=1	0.9	[]
397	chr1	3296265	3296267	2	CLR=0;CRR=0;SMD=22;FLR=24;FRR=22;DER=1	0.95	[]
398	chr1	3297010	3297011	1	CLR=0;CRR=0;SMD=10;FLR=13;FRR=10;DER=3	0.76	[]
399	chr1	3298574	3298575	1	CLR=0;CRR=0;SMD=13;FLR=13;FRR=16;DER=3	0.81	[]
400	chr1	3299991	3299992	1	CLR=0;CRR=0;SMD=13;FLR=15;FRR=15;DER=0	1	['Medtr1g013680']
401	chr1	3302650	3302651	1	CLR=0;CRR=0;SMD=14;FLR=14;FRR=15;DER=1	0.93	[]
402	chr1	3302681	3302682	1	CLR=0;CRR=0;SMD=13;FLR=16;FRR=17;DER=2	0.86	[]
403	chr1	3303432	3303433	1	CLR=0;CRR=0;SMD=3;FLR=23;FRR=24;DER=20	0.13	[]
404	chr1	3303459	3303470	11	CLR=0;CRR=0;SMD=3;FLR=24;FRR=23;DER=21	0.12	[]
405	chr1	3305116	3305117	1	CLR=0;CRR=0;SMD=22;FLR=21;FRR=25;DER=0	1	[]
406	chr1	3305508	3305509	1	CLR=0;CRR=0;SMD=24;FLR=27;FRR=27;DER=1	0.96	['Medtr1g013670']
407	chr1	3307440	3307441	1	CLR=0;CRR=0;SMD=14;FLR=16;FRR=14;DER=0	1	['Medtr1g013670']
408	chr1	3308537	3308538	1	CLR=0;CRR=0;SMD=15;FLR=16;FRR=17;DER=2	0.88	[]
409	chr1	3308936	3308937	1	CLR=0;CRR=0;SMD=13;FLR=14;FRR=12;DER=5	0.72	[]
410	chr1	3310173	3310174	1	CLR=0;CRR=0;SMD=24;FLR=25;FRR=26;DER=0	1	[]
411	chr1	3310670	3310671	1	CLR=0;CRR=0;SMD=18;FLR=18;FRR=16;DER=0	1	[]
412	chr1	3310679	3310680	1	CLR=0;CRR=0;SMD=17;FLR=18;FRR=15;DER=1	0.94	[]
413	chr1	3310691	3310692	1	CLR=0;CRR=0;SMD=14;FLR=16;FRR=13;DER=2	0.87	[]
414	chr1	3310701	3310703	2	CLR=0;CRR=0;SMD=15;FLR=16;FRR=13;DER=1	0.93	[]
415	chr1	3310718	3310720	2	CLR=0;CRR=0;SMD=4;FLR=13;FRR=7;DER=10	0.28	[]
416	chr1	3310732	3310734	2	CLR=0;CRR=0;SMD=4;FLR=11;FRR=4;DER=0	1	[]
417	chr1	3310756	3310766	10	CLR=0;CRR=0;SMD=4;FLR=4;FRR=10;DER=0	1	[]
418	chr1	3310781	3310782	1	CLR=0;CRR=0;SMD=13;FLR=8;FRR=13;DER=0	1	[]
419	chr1	3310800	3310801	1	CLR=0;CRR=0;SMD=14;FLR=13;FRR=17;DER=2	0.87	[]
420	chr1	3311516	3311517	1	CLR=0;CRR=0;SMD=6;FLR=11;FRR=8;DER=4	0.6	[]
421	chr1	3311529	3311530	1	CLR=0;CRR=0;SMD=9;FLR=9;FRR=11;DER=2	0.81	[]
422	chr1	3311629	3311630	1	CLR=0;CRR=0;SMD=15;FLR=17;FRR=18;DER=5	0.75	[]
423	chr1	3311726	3311728	2	CLR=0;CRR=0;SMD=14;FLR=14;FRR=15;DER=0	1	[]
424	chr1	3311745	3311747	2	CLR=0;CRR=0;SMD=17;FLR=16;FRR=17;DER=0	1	[]
425	chr1	3311833	3311834	1	CLR=0;CRR=0;SMD=19;FLR=21;FRR=23;DER=5	0.79	[]
426	chr1	3316823	3316829	6	CLR=0;CRR=0;SMD=27;FLR=38;FRR=38;DER=9	0.75	['Medtr1g013660']
427	chr1	3317144	3317148	4	CLR=0;CRR=0;SMD=6;FLR=24;FRR=21;DER=14	0.3	['Medtr1g013660']
428	chr1	3317169	3317175	6	CLR=0;CRR=0;SMD=7;FLR=22;FRR=31;DER=17	0.29	['Medtr1g013660']
429	chr1	3317406	3318168	762	CLR=24;CRR=14;SMD=0;FLR=51;FRR=52;DER=20	0.65	['Medtr1g013660', 'Medtr1g014610']
430	chr1	3318991	3318994	3	CLR=0;CRR=0;SMD=44;FLR=70;FRR=71;DER=23	0.65	['Medtr1g013660']
431	chr1	3319532	3319533	1	CLR=0;CRR=0;SMD=19;FLR=24;FRR=29;DER=4	0.82	['Medtr1g013660']
432	chr1	3320035	3320036	1	CLR=0;CRR=0;SMD=20;FLR=33;FRR=27;DER=5	0.8	['Medtr1g013660']
433	chr1	3321305	3321306	1	CLR=0;CRR=0;SMD=3;FLR=11;FRR=8;DER=4	0.42	[]
434	chr1	3321404	3321405	1	CLR=0;CRR=0;SMD=14;FLR=16;FRR=14;DER=0	1	[]
435	chr1	3321428	3321429	1	CLR=0;CRR=0;SMD=14;FLR=15;FRR=16;DER=1	0.93	[]
436	chr1	3324584	3324585	1	CLR=0;CRR=0;SMD=20;FLR=26;FRR=22;DER=4	0.83	['Medtr1g013650']
437	chr1	3324612	3324613	1	CLR=0;CRR=0;SMD=22;FLR=23;FRR=20;DER=0	1	['Medtr1g013650']
438	chr1	3328250	3328251	1	CLR=0;CRR=0;SMD=11;FLR=13;FRR=9;DER=0	1	['Medtr1g013650']
439	chr1	3328275	3328276	1	CLR=0;CRR=0;SMD=6;FLR=9;FRR=6;DER=2	0.75	['Medtr1g013650']
440	chr1	3330024	3330025	1	CLR=0;CRR=0;SMD=18;FLR=19;FRR=19;DER=1	0.94	[]
441	chr1	3330409	3330410	1	CLR=0;CRR=0;SMD=22;FLR=24;FRR=25;DER=1	0.95	[]
442	chr1	3330793	3330794	1	CLR=0;CRR=0;SMD=14;FLR=16;FRR=14;DER=2	0.87	[]
443	chr1	3330881	3330882	1	CLR=0;CRR=0;SMD=10;FLR=9;FRR=10;DER=0	1	[]
444	chr1	3337244	3337246	2	CLR=0;CRR=0;SMD=18;FLR=18;FRR=20;DER=2	0.9	[]
445	chr1	3337322	3337323	1	CLR=0;CRR=0;SMD=18;FLR=20;FRR=20;DER=1	0.94	[]
446	chr1	3338389	3338390	1	CLR=0;CRR=0;SMD=15;FLR=15;FRR=16;DER=0	1	[]
447	chr1	3338558	3338560	2	CLR=0;CRR=0;SMD=8;FLR=13;FRR=11;DER=3	0.72	[]
448	chr1	3338674	3338675	1	CLR=0;CRR=0;SMD=11;FLR=12;FRR=12;DER=3	0.78	[]
449	chr1	3339719	3339720	1	CLR=0;CRR=0;SMD=12;FLR=12;FRR=13;DER=2	0.85	['Medtr1g013630']
450	chr1	3339848	3339849	1	CLR=0;CRR=0;SMD=19;FLR=22;FRR=21;DER=3	0.86	['Medtr1g013630']
451	chr1	3339911	3339912	1	CLR=0;CRR=0;SMD=16;FLR=20;FRR=18;DER=2	0.88	['Medtr1g013630']
452	chr1	3341286	3341287	1	CLR=0;CRR=0;SMD=3;FLR=5;FRR=3;DER=0	1	['Medtr1g013630']
453	chr1	3341325	3341326	1	CLR=0;CRR=0;SMD=3;FLR=2;FRR=5;DER=0	1	[]
454	chr1	3341382	3341383	1	CLR=0;CRR=0;SMD=13;FLR=12;FRR=18;DER=3	0.81	[]
455	chr1	3341620	3341621	1	CLR=0;CRR=0;SMD=27;FLR=28;FRR=28;DER=2	0.93	['Medtr1g013620']
456	chr1	3341701	3341703	2	CLR=0;CRR=0;SMD=21;FLR=23;FRR=20;DER=0	1	['Medtr1g013620']
457	chr1	3342291	3342293	2	CLR=0;CRR=0;SMD=22;FLR=22;FRR=23;DER=4	0.84	['Medtr1g013620']
458	chr1	3342978	3342979	1	CLR=0;CRR=0;SMD=13;FLR=21;FRR=18;DER=8	0.61	[]
459	chr1	3343566	3343567	1	CLR=0;CRR=0;SMD=16;FLR=17;FRR=16;DER=1	0.94	[]
460	chr1	3345968	3345969	1	CLR=0;CRR=0;SMD=4;FLR=21;FRR=17;DER=12	0.25	[]
461	chr1	3346111	3346112	1	CLR=0;CRR=0;SMD=9;FLR=12;FRR=10;DER=1	0.9	[]
462	chr1	3346496	3346497	1	CLR=0;CRR=0;SMD=19;FLR=21;FRR=21;DER=3	0.86	[]
463	chr1	3347901	3347902	1	CLR=0;CRR=0;SMD=4;FLR=7;FRR=6;DER=3	0.57	[]
464	chr1	3351115	3351116	1	CLR=0;CRR=0;SMD=23;FLR=29;FRR=26;DER=3	0.88	[]
465	chr1	3351632	3351633	1	CLR=0;CRR=0;SMD=4;FLR=11;FRR=7;DER=2	0.66	[]
466	chr1	3352535	3352536	1	CLR=0;CRR=0;SMD=7;FLR=11;FRR=10;DER=2	0.77	[]
467	chr1	3352548	3352549	1	CLR=0;CRR=0;SMD=9;FLR=9;FRR=15;DER=2	0.81	[]
468	chr1	3352614	3352615	1	CLR=0;CRR=0;SMD=34;FLR=31;FRR=37;DER=1	0.97	[]
469	chr1	3355945	3355946	1	CLR=0;CRR=0;SMD=18;FLR=22;FRR=19;DER=4	0.81	[]
470	chr1	3356179	3356180	1	CLR=0;CRR=0;SMD=21;FLR=22;FRR=28;DER=3	0.87	[]
471	chr1	3358973	3358974	1	CLR=0;CRR=0;SMD=3;FLR=1;FRR=7;DER=0	1	[]
472	chr1	3359442	3359443	1	CLR=0;CRR=0;SMD=28;FLR=30;FRR=27;DER=3	0.9	[]
473	chr1	3359452	3359453	1	CLR=0;CRR=0;SMD=28;FLR=29;FRR=27;DER=0	1	[]
474	chr1	3359497	3359498	1	CLR=0;CRR=0;SMD=20;FLR=26;FRR=19;DER=0	1	[]
475	chr1	3359511	3359512	1	CLR=0;CRR=0;SMD=19;FLR=21;FRR=22;DER=2	0.9	[]
476	chr1	3359840	3359841	1	CLR=0;CRR=0;SMD=18;FLR=19;FRR=20;DER=1	0.94	[]
477	chr1	3362703	3362705	2	CLR=0;CRR=0;SMD=20;FLR=23;FRR=21;DER=1	0.95	['Medtr1g013580']
478	chr1	3362739	3362740	1	CLR=0;CRR=0;SMD=15;FLR=22;FRR=16;DER=2	0.88	['Medtr1g013580']
479	chr1	3362825	3362826	1	CLR=0;CRR=0;SMD=17;FLR=18;FRR=21;DER=4	0.8	['Medtr1g013580']
480	chr1	3364257	3364258	1	CLR=0;CRR=0;SMD=16;FLR=20;FRR=19;DER=1	0.94	['Medtr1g013580']
481	chr1	3365524	3365525	1	CLR=0;CRR=0;SMD=12;FLR=15;FRR=14;DER=1	0.92	[]
482	chr1	3367620	3367621	1	CLR=0;CRR=0;SMD=9;FLR=7;FRR=10;DER=1	0.9	[]
483	chr1	3369926	3369927	1	CLR=0;CRR=0;SMD=24;FLR=24;FRR=23;DER=0	1	[]
484	chr1	3370914	3370915	1	CLR=0;CRR=0;SMD=13;FLR=16;FRR=10;DER=1	0.92	[]
485	chr1	3370923	3370925	2	CLR=0;CRR=0;SMD=12;FLR=14;FRR=11;DER=0	1	[]
486	chr1	3370933	3370934	1	CLR=0;CRR=0;SMD=12;FLR=11;FRR=12;DER=0	1	[]
487	chr1	3370942	3370943	1	CLR=0;CRR=0;SMD=12;FLR=11;FRR=13;DER=2	0.85	[]
488	chr1	3400110	3400115	5	CLR=0;CRR=0;SMD=4;FLR=10;FRR=13;DER=5	0.44	[]
489	chr1	3400147	3400152	5	CLR=0;CRR=0;SMD=6;FLR=13;FRR=12;DER=3	0.66	[]
490	chr1	3400245	3400247	2	CLR=0;CRR=0;SMD=9;FLR=25;FRR=29;DER=17	0.34	[]
491	chr1	3400325	3400329	4	CLR=0;CRR=0;SMD=6;FLR=29;FRR=24;DER=20	0.23	[]
492	chr1	3400497	3400498	1	CLR=0;CRR=0;SMD=10;FLR=22;FRR=26;DER=15	0.4	['Medtr1g013320']
493	chr1	3400521	3400525	4	CLR=0;CRR=0;SMD=4;FLR=27;FRR=22;DER=17	0.19	['Medtr1g013320']
494	chr1	3431285	3431286	1	CLR=0;CRR=0;SMD=7;FLR=11;FRR=8;DER=0	1	[]
495	chr1	3431660	3431661	1	CLR=0;CRR=0;SMD=15;FLR=45;FRR=48;DER=32	0.31	[]
496	chr1	3431829	3431831	2	CLR=0;CRR=0;SMD=10;FLR=79;FRR=85;DER=73	0.12	[]
497	chr1	3431873	3431874	1	CLR=0;CRR=0;SMD=22;FLR=86;FRR=82;DER=61	0.26	[]
498	chr1	3446077	3446078	1	CLR=0;CRR=0;SMD=3;FLR=12;FRR=11;DER=8	0.27	[]
499	chr1	3644701	3644702	1	CLR=0;CRR=0;SMD=9;FLR=10;FRR=9;DER=0	1	[]
500	chr1	3645082	3645083	1	CLR=0;CRR=0;SMD=3;FLR=3;FRR=3;DER=0	1	[]
501	chr1	3645147	3645148	1	CLR=0;CRR=0;SMD=4;FLR=6;FRR=5;DER=0	1	[]
502	chr1	3647550	3647551	1	CLR=0;CRR=0;SMD=12;FLR=17;FRR=16;DER=3	0.8	[]
503	chr1	3647780	3647781	1	CLR=0;CRR=0;SMD=22;FLR=25;FRR=25;DER=5	0.81	[]
504	chr1	3649310	3649311	1	CLR=0;CRR=0;SMD=5;FLR=37;FRR=42;DER=33	0.13	[]
505	chr1	3649468	3649469	1	CLR=0;CRR=0;SMD=10;FLR=46;FRR=36;DER=28	0.26	[]
506	chr1	3651117	3651118	1	CLR=0;CRR=0;SMD=6;FLR=11;FRR=9;DER=5	0.54	[]
507	chr1	3652018	3652019	1	CLR=0;CRR=0;SMD=16;FLR=32;FRR=27;DER=12	0.57	[]
508	chr1	3658321	3658322	1	CLR=0;CRR=0;SMD=19;FLR=22;FRR=20;DER=3	0.86	[]
509	chr1	3660320	3660321	1	CLR=0;CRR=0;SMD=21;FLR=23;FRR=20;DER=2	0.91	[]
510	chr1	3661233	3661234	1	CLR=0;CRR=0;SMD=7;FLR=9;FRR=11;DER=3	0.7	[]
511	chr1	3661460	3661461	1	CLR=0;CRR=0;SMD=18;FLR=22;FRR=19;DER=3	0.85	[]
512	chr1	3663305	3663306	1	CLR=0;CRR=0;SMD=15;FLR=18;FRR=18;DER=2	0.88	[]
513	chr1	3663350	3663351	1	CLR=0;CRR=0;SMD=19;FLR=19;FRR=19;DER=1	0.95	[]
514	chr1	3663641	3663642	1	CLR=0;CRR=0;SMD=17;FLR=21;FRR=22;DER=2	0.89	[]
515	chr1	3663887	3663888	1	CLR=0;CRR=0;SMD=22;FLR=21;FRR=23;DER=0	1	[]
516	chr1	3664037	3664038	1	CLR=0;CRR=0;SMD=16;FLR=17;FRR=15;DER=1	0.94	['Medtr1g015000']
517	chr1	3665746	3665747	1	CLR=0;CRR=0;SMD=12;FLR=14;FRR=15;DER=2	0.85	['Medtr1g015010']
518	chr1	3665988	3665989	1	CLR=0;CRR=0;SMD=7;FLR=7;FRR=10;DER=1	0.87	['Medtr1g015010']
519	chr1	3666227	3666228	1	CLR=0;CRR=0;SMD=10;FLR=15;FRR=12;DER=3	0.76	['Medtr1g015010']
520	chr1	3666680	3666682	2	CLR=0;CRR=0;SMD=24;FLR=28;FRR=27;DER=1	0.96	['Medtr1g015010']
521	chr1	3666790	3666791	1	CLR=0;CRR=0;SMD=23;FLR=25;FRR=28;DER=5	0.82	['Medtr1g015010']
522	chr1	3666907	3666908	1	CLR=0;CRR=0;SMD=24;FLR=26;FRR=27;DER=2	0.92	['Medtr1g015010']
523	chr1	3666936	3666937	1	CLR=0;CRR=0;SMD=29;FLR=29;FRR=25;DER=0	1	['Medtr1g015010']
524	chr1	3666996	3666997	1	CLR=0;CRR=0;SMD=30;FLR=29;FRR=28;DER=0	1	['Medtr1g015010']
525	chr1	3668429	3668430	1	CLR=0;CRR=0;SMD=19;FLR=21;FRR=19;DER=1	0.95	['Medtr1g015010']
526	chr1	3668472	3668473	1	CLR=0;CRR=0;SMD=16;FLR=18;FRR=18;DER=2	0.88	['Medtr1g015010']
527	chr1	3669227	3669228	1	CLR=0;CRR=0;SMD=20;FLR=20;FRR=20;DER=0	1	['Medtr1g015010']
528	chr1	3669485	3669486	1	CLR=0;CRR=0;SMD=23;FLR=26;FRR=24;DER=1	0.95	['Medtr1g015010']
529	chr1	3669897	3669898	1	CLR=0;CRR=0;SMD=29;FLR=33;FRR=27;DER=2	0.93	['Medtr1g015010']
530	chr1	3669904	3669905	1	CLR=0;CRR=0;SMD=25;FLR=30;FRR=28;DER=4	0.86	['Medtr1g015010']
531	chr1	3669926	3669928	2	CLR=0;CRR=0;SMD=24;FLR=30;FRR=27;DER=4	0.85	['Medtr1g015010']
532	chr1	3670593	3670594	1	CLR=0;CRR=0;SMD=16;FLR=17;FRR=17;DER=2	0.88	['Medtr1g015010']
533	chr1	3670624	3670625	1	CLR=0;CRR=0;SMD=14;FLR=18;FRR=13;DER=0	1	['Medtr1g015010']
534	chr1	3670714	3670715	1	CLR=0;CRR=0;SMD=14;FLR=14;FRR=15;DER=1	0.93	['Medtr1g015010']
535	chr1	3670934	3670935	1	CLR=0;CRR=0;SMD=24;FLR=28;FRR=24;DER=2	0.92	['Medtr1g015010']
536	chr1	3671419	3671420	1	CLR=0;CRR=0;SMD=18;FLR=24;FRR=19;DER=3	0.85	['Medtr1g015010']
537	chr1	3672427	3672428	1	CLR=0;CRR=0;SMD=21;FLR=26;FRR=25;DER=2	0.91	[]
538	chr1	3673229	3673230	1	CLR=0;CRR=0;SMD=20;FLR=19;FRR=22;DER=4	0.83	[]
539	chr1	3673338	3673339	1	CLR=0;CRR=0;SMD=17;FLR=17;FRR=18;DER=1	0.94	['Medtr1g015020']
540	chr1	3673584	3673585	1	CLR=0;CRR=0;SMD=16;FLR=19;FRR=20;DER=4	0.8	['Medtr1g015020']
541	chr1	3673798	3673799	1	CLR=0;CRR=0;SMD=4;FLR=5;FRR=3;DER=0	1	['Medtr1g015020']
542	chr1	3673802	3673803	1	CLR=0;CRR=0;SMD=3;FLR=5;FRR=3;DER=1	0.75	['Medtr1g015020']
543	chr1	3673814	3673816	2	CLR=0;CRR=0;SMD=3;FLR=3;FRR=3;DER=1	0.75	['Medtr1g015020']
544	chr1	3673830	3673833	3	CLR=0;CRR=0;SMD=3;FLR=4;FRR=7;DER=0	1	['Medtr1g015020']
545	chr1	3673858	3673859	1	CLR=0;CRR=0;SMD=8;FLR=8;FRR=11;DER=1	0.88	['Medtr1g015020']
546	chr1	3674311	3674312	1	CLR=0;CRR=0;SMD=7;FLR=7;FRR=8;DER=0	1	['Medtr1g015020']
547	chr1	3674859	3674860	1	CLR=0;CRR=0;SMD=13;FLR=13;FRR=15;DER=2	0.86	['Medtr1g015020']
548	chr1	3675064	3675065	1	CLR=0;CRR=0;SMD=11;FLR=10;FRR=11;DER=0	1	['Medtr1g015020']
549	chr1	3676663	3676664	1	CLR=0;CRR=0;SMD=14;FLR=18;FRR=15;DER=4	0.77	[]
550	chr1	3676902	3676903	1	CLR=0;CRR=0;SMD=22;FLR=25;FRR=23;DER=1	0.95	[]
551	chr1	3677773	3677774	1	CLR=0;CRR=0;SMD=25;FLR=29;FRR=29;DER=2	0.92	[]
552	chr1	3677872	3677873	1	CLR=0;CRR=0;SMD=26;FLR=28;FRR=27;DER=0	1	[]
553	chr1	3678120	3678121	1	CLR=0;CRR=0;SMD=22;FLR=26;FRR=21;DER=2	0.91	[]
554	chr1	3678222	3678223	1	CLR=0;CRR=0;SMD=13;FLR=15;FRR=15;DER=2	0.86	[]
555	chr1	3678543	3678544	1	CLR=0;CRR=0;SMD=10;FLR=12;FRR=9;DER=0	1	[]
556	chr1	3679093	3679094	1	CLR=0;CRR=0;SMD=5;FLR=5;FRR=5;DER=0	1	[]
557	chr1	3679142	3679143	1	CLR=0;CRR=0;SMD=5;FLR=4;FRR=7;DER=1	0.83	[]
558	chr1	3679178	3679180	2	CLR=0;CRR=0;SMD=5;FLR=7;FRR=4;DER=1	0.83	[]
559	chr1	3679259	3679262	3	CLR=0;CRR=0;SMD=3;FLR=5;FRR=4;DER=1	0.75	[]
560	chr1	3679844	3679845	1	CLR=0;CRR=0;SMD=14;FLR=22;FRR=14;DER=5	0.73	[]
561	chr1	3680003	3680004	1	CLR=0;CRR=0;SMD=22;FLR=26;FRR=22;DER=0	1	[]
562	chr1	3680690	3680691	1	CLR=0;CRR=0;SMD=15;FLR=17;FRR=18;DER=1	0.93	[]
563	chr1	3682967	3682968	1	CLR=0;CRR=0;SMD=26;FLR=29;FRR=26;DER=1	0.96	[]
564	chr1	3683224	3683225	1	CLR=0;CRR=0;SMD=18;FLR=24;FRR=19;DER=2	0.9	[]
565	chr1	3684020	3684021	1	CLR=0;CRR=0;SMD=20;FLR=21;FRR=18;DER=0	1	['Medtr1g015050']
566	chr1	3685260	3685261	1	CLR=0;CRR=0;SMD=17;FLR=19;FRR=21;DER=4	0.8	['Medtr1g015050']
567	chr1	3685492	3685493	1	CLR=0;CRR=0;SMD=22;FLR=26;FRR=20;DER=2	0.91	['Medtr1g015050']
568	chr1	3687731	3687732	1	CLR=0;CRR=0;SMD=13;FLR=17;FRR=14;DER=4	0.76	[]
569	chr1	3688057	3688058	1	CLR=0;CRR=0;SMD=20;FLR=20;FRR=19;DER=1	0.95	[]
570	chr1	3688525	3688526	1	CLR=0;CRR=0;SMD=14;FLR=17;FRR=16;DER=2	0.87	[]
571	chr1	3689315	3689316	1	CLR=0;CRR=0;SMD=20;FLR=22;FRR=20;DER=2	0.9	[]
572	chr1	3690258	3690259	1	CLR=0;CRR=0;SMD=23;FLR=24;FRR=25;DER=2	0.92	[]
573	chr1	3690371	3690372	1	CLR=0;CRR=0;SMD=21;FLR=23;FRR=21;DER=1	0.95	[]
574	chr1	3692078	3692079	1	CLR=0;CRR=0;SMD=17;FLR=17;FRR=18;DER=2	0.89	[]
575	chr1	3693074	3693075	1	CLR=0;CRR=0;SMD=10;FLR=13;FRR=12;DER=1	0.9	[]
576	chr1	3693365	3693366	1	CLR=0;CRR=0;SMD=6;FLR=6;FRR=7;DER=0	1	[]
577	chr1	3693384	3693385	1	CLR=0;CRR=0;SMD=6;FLR=7;FRR=6;DER=2	0.75	[]
578	chr1	3693769	3693770	1	CLR=0;CRR=0;SMD=4;FLR=5;FRR=4;DER=0	1	[]
579	chr1	3694573	3694574	1	CLR=0;CRR=0;SMD=18;FLR=22;FRR=20;DER=4	0.81	[]
580	chr1	3695198	3695199	1	CLR=0;CRR=0;SMD=22;FLR=23;FRR=21;DER=1	0.95	[]
581	chr1	3695553	3695554	1	CLR=0;CRR=0;SMD=17;FLR=23;FRR=20;DER=4	0.8	[]
582	chr1	3702905	3702909	4	CLR=0;CRR=0;SMD=20;FLR=23;FRR=21;DER=2	0.9	[]
583	chr1	3703019	3703020	1	CLR=0;CRR=0;SMD=17;FLR=20;FRR=16;DER=1	0.94	[]
584	chr1	3704582	3704583	1	CLR=0;CRR=0;SMD=26;FLR=28;FRR=27;DER=1	0.96	[]
585	chr1	3706531	3706532	1	CLR=0;CRR=0;SMD=11;FLR=31;FRR=32;DER=19	0.36	[]
586	chr1	3708761	3708762	1	CLR=0;CRR=0;SMD=12;FLR=12;FRR=13;DER=0	1	[]
587	chr1	3711581	3711582	1	CLR=0;CRR=0;SMD=20;FLR=24;FRR=22;DER=5	0.8	['Medtr1g015110']
588	chr1	3715805	3715806	1	CLR=0;CRR=0;SMD=15;FLR=17;FRR=17;DER=2	0.88	['Medtr1g015110']
589	chr1	3716806	3716807	1	CLR=0;CRR=0;SMD=16;FLR=17;FRR=17;DER=1	0.94	[]
590	chr1	3717709	3717710	1	CLR=0;CRR=0;SMD=21;FLR=21;FRR=21;DER=0	1	[]
591	chr1	3718291	3718292	1	CLR=0;CRR=0;SMD=22;FLR=24;FRR=22;DER=1	0.95	[]
592	chr1	3720487	3720488	1	CLR=0;CRR=0;SMD=17;FLR=20;FRR=18;DER=4	0.8	[]
593	chr1	3722069	3722070	1	CLR=0;CRR=0;SMD=29;FLR=32;FRR=30;DER=2	0.93	[]
594	chr1	3722199	3722202	3	CLR=0;CRR=0;SMD=29;FLR=30;FRR=29;DER=1	0.96	[]
595	chr1	3722378	3722379	1	CLR=0;CRR=0;SMD=28;FLR=29;FRR=30;DER=1	0.96	[]
596	chr1	3723915	3723916	1	CLR=0;CRR=0;SMD=23;FLR=28;FRR=24;DER=2	0.92	['Medtr1g015120']
597	chr1	3725993	3725994	1	CLR=0;CRR=0;SMD=9;FLR=10;FRR=10;DER=1	0.9	['Medtr1g015120']
598	chr1	3727064	3727065	1	CLR=0;CRR=0;SMD=22;FLR=24;FRR=24;DER=0	1	['Medtr1g015120']
599	chr1	3729558	3729559	1	CLR=0;CRR=0;SMD=4;FLR=7;FRR=4;DER=2	0.66	[]
600	chr1	3729974	3729975	1	CLR=0;CRR=0;SMD=4;FLR=5;FRR=7;DER=0	1	[]
601	chr1	3732525	3732526	1	CLR=0;CRR=0;SMD=19;FLR=22;FRR=20;DER=4	0.82	[]
602	chr1	3732535	3732536	1	CLR=0;CRR=0;SMD=20;FLR=21;FRR=21;DER=0	1	[]
603	chr1	3732602	3732599	1	CLR=0;CRR=0;SMD=43;FLR=22;FRR=21;DER=0	1	[]
604	chr1	3732827	3732828	1	CLR=0;CRR=0;SMD=14;FLR=15;FRR=13;DER=1	0.93	[]
605	chr1	3732922	3732923	1	CLR=0;CRR=0;SMD=8;FLR=9;FRR=9;DER=0	1	[]
606	chr1	3732945	3732946	1	CLR=0;CRR=0;SMD=8;FLR=10;FRR=7;DER=0	1	[]
607	chr1	3733226	3733227	1	CLR=0;CRR=0;SMD=13;FLR=13;FRR=12;DER=1	0.92	[]
608	chr1	3733244	3733245	1	CLR=0;CRR=0;SMD=12;FLR=13;FRR=13;DER=1	0.92	[]
609	chr1	3733790	3733791	1	CLR=0;CRR=0;SMD=14;FLR=17;FRR=16;DER=2	0.87	[]
610	chr1	3734642	3734643	1	CLR=0;CRR=0;SMD=14;FLR=19;FRR=16;DER=4	0.77	['Medtr1g015140']
611	chr1	3735151	3735152	1	CLR=0;CRR=0;SMD=7;FLR=11;FRR=10;DER=3	0.7	[]
612	chr1	3735381	3735382	1	CLR=0;CRR=0;SMD=18;FLR=19;FRR=20;DER=3	0.85	[]
613	chr1	3735875	3735876	1	CLR=0;CRR=0;SMD=5;FLR=7;FRR=8;DER=1	0.83	[]
614	chr1	3736923	3736924	1	CLR=0;CRR=0;SMD=24;FLR=28;FRR=24;DER=3	0.88	['Medtr1g015150']
615	chr1	3737546	3737547	1	CLR=0;CRR=0;SMD=9;FLR=9;FRR=10;DER=0	1	['Medtr1g015150']
616	chr1	3737562	3737563	1	CLR=0;CRR=0;SMD=11;FLR=9;FRR=12;DER=0	1	['Medtr1g015150']
617	chr1	3737764	3737765	1	CLR=0;CRR=0;SMD=16;FLR=23;FRR=18;DER=4	0.8	['Medtr1g015150']
618	chr1	3737804	3737805	1	CLR=0;CRR=0;SMD=15;FLR=16;FRR=16;DER=1	0.93	['Medtr1g015150']
619	chr1	3799588	3799589	1	CLR=0;CRR=0;SMD=6;FLR=12;FRR=12;DER=4	0.6	[]
620	chr1	3813165	3813166	1	CLR=0;CRR=0;SMD=11;FLR=14;FRR=11;DER=1	0.91	['Medtr1g015390']
621	chr1	3835300	3835301	1	CLR=0;CRR=0;SMD=3;FLR=25;FRR=27;DER=22	0.12	[]
622	chr1	3835313	3835316	3	CLR=0;CRR=0;SMD=3;FLR=26;FRR=30;DER=22	0.12	[]
623	chr1	3835329	3835330	1	CLR=0;CRR=0;SMD=6;FLR=28;FRR=33;DER=24	0.2	[]
624	chr1	3835529	3835530	1	CLR=0;CRR=0;SMD=16;FLR=40;FRR=39;DER=22	0.42	[]
625	chr1	3835616	3835617	1	CLR=0;CRR=0;SMD=13;FLR=44;FRR=41;DER=30	0.3	[]
626	chr1	3926446	3926447	1	CLR=0;CRR=0;SMD=17;FLR=15;FRR=16;DER=1	0.94	[]
627	chr1	3926619	3926620	1	CLR=0;CRR=0;SMD=10;FLR=9;FRR=13;DER=2	0.83	[]
628	chr1	3929824	3929825	1	CLR=0;CRR=0;SMD=17;FLR=20;FRR=18;DER=3	0.85	[]
629	chr1	3931857	3931858	1	CLR=0;CRR=0;SMD=22;FLR=25;FRR=23;DER=1	0.95	[]
630	chr1	3932436	3932437	1	CLR=0;CRR=0;SMD=16;FLR=16;FRR=16;DER=0	1	[]
631	chr1	3933488	3933489	1	CLR=0;CRR=0;SMD=7;FLR=7;FRR=6;DER=0	1	[]
632	chr1	3935174	3935175	1	CLR=0;CRR=0;SMD=21;FLR=20;FRR=23;DER=1	0.95	[]
633	chr1	3939001	3939002	1	CLR=0;CRR=0;SMD=5;FLR=6;FRR=6;DER=1	0.83	[]
634	chr1	3939007	3939008	1	CLR=0;CRR=0;SMD=4;FLR=5;FRR=9;DER=2	0.66	[]
635	chr1	3939035	3939036	1	CLR=0;CRR=0;SMD=12;FLR=11;FRR=14;DER=1	0.92	[]
636	chr1	3939064	3939065	1	CLR=0;CRR=0;SMD=14;FLR=15;FRR=14;DER=0	1	[]
637	chr1	3940116	3940117	1	CLR=0;CRR=0;SMD=13;FLR=12;FRR=12;DER=0	1	[]
638	chr1	3941360	3941361	1	CLR=0;CRR=0;SMD=19;FLR=18;FRR=19;DER=0	1	[]
639	chr1	3942944	3942945	1	CLR=0;CRR=0;SMD=15;FLR=15;FRR=16;DER=1	0.93	[]
640	chr1	3948773	3948774	1	CLR=0;CRR=0;SMD=20;FLR=20;FRR=21;DER=0	1	['Medtr1g015620']
641	chr1	3949547	3949548	1	CLR=0;CRR=0;SMD=16;FLR=18;FRR=16;DER=0	1	['Medtr1g015620']
642	chr1	3950089	3950090	1	CLR=0;CRR=0;SMD=10;FLR=10;FRR=10;DER=0	1	['Medtr1g015620']
643	chr1	3950820	3950821	1	CLR=0;CRR=0;SMD=17;FLR=17;FRR=18;DER=1	0.94	['Medtr1g015620']
644	chr1	3950845	3950846	1	CLR=0;CRR=0;SMD=17;FLR=19;FRR=19;DER=4	0.8	['Medtr1g015620']
645	chr1	3950873	3950874	1	CLR=0;CRR=0;SMD=18;FLR=19;FRR=19;DER=0	1	['Medtr1g015620']
646	chr1	3950931	3950932	1	CLR=0;CRR=0;SMD=20;FLR=23;FRR=21;DER=1	0.95	['Medtr1g015620']
647	chr1	3953973	3953974	1	CLR=0;CRR=0;SMD=16;FLR=16;FRR=16;DER=0	1	['Medtr1g015620']
648	chr1	3956550	3956551	1	CLR=0;CRR=0;SMD=19;FLR=20;FRR=17;DER=0	1	['Medtr1g015620']
649	chr1	3956560	3956561	1	CLR=0;CRR=0;SMD=17;FLR=19;FRR=16;DER=0	1	['Medtr1g015620']
650	chr1	3964544	3964545	1	CLR=0;CRR=0;SMD=32;FLR=33;FRR=33;DER=1	0.96	['Medtr1g015620']
651	chr1	3965962	3965963	1	CLR=0;CRR=0;SMD=20;FLR=21;FRR=20;DER=0	1	['Medtr1g015620']
652	chr1	3967093	3967094	1	CLR=0;CRR=0;SMD=20;FLR=22;FRR=22;DER=1	0.95	['Medtr1g015620']
653	chr1	3973154	3973155	1	CLR=0;CRR=0;SMD=20;FLR=22;FRR=22;DER=1	0.95	[]
654	chr1	3973226	3973227	1	CLR=0;CRR=0;SMD=20;FLR=21;FRR=21;DER=0	1	[]
655	chr1	3977093	3977094	1	CLR=0;CRR=0;SMD=25;FLR=29;FRR=25;DER=1	0.96	['Medtr1g015650']
656	chr1	3977146	3977147	1	CLR=0;CRR=0;SMD=23;FLR=26;FRR=22;DER=1	0.95	['Medtr1g015650']
657	chr1	3979260	3979261	1	CLR=0;CRR=0;SMD=13;FLR=12;FRR=12;DER=0	1	[]
658	chr1	3979580	3979581	1	CLR=0;CRR=0;SMD=14;FLR=12;FRR=16;DER=0	1	[]
659	chr1	3979614	3979615	1	CLR=0;CRR=0;SMD=18;FLR=18;FRR=18;DER=1	0.94	[]
660	chr1	3984697	3984698	1	CLR=0;CRR=0;SMD=9;FLR=9;FRR=9;DER=1	0.9	[]
661	chr1	3985925	3985926	1	CLR=0;CRR=0;SMD=18;FLR=18;FRR=20;DER=0	1	['Medtr1g015670']
662	chr1	3986145	3986149	4	CLR=0;CRR=0;SMD=3;FLR=56;FRR=56;DER=51	0.05	['Medtr1g015670']
663	chr1	3986156	3986166	10	CLR=0;CRR=0;SMD=3;FLR=56;FRR=64;DER=52	0.05	['Medtr1g015670']
664	chr1	3986190	3986193	3	CLR=0;CRR=0;SMD=5;FLR=66;FRR=58;DER=56	0.08	['Medtr1g015670']
665	chr1	3986202	3986229	27	CLR=0;CRR=0;SMD=5;FLR=64;FRR=71;DER=51	0.08	['Medtr1g015670']
666	chr1	3986261	3986266	5	CLR=0;CRR=0;SMD=31;FLR=77;FRR=88;DER=48	0.39	['Medtr1g015670']
667	chr1	3987693	3987694	1	CLR=0;CRR=0;SMD=11;FLR=53;FRR=52;DER=40	0.21	['Medtr1g015670']
668	chr1	3988543	3988544	1	CLR=0;CRR=0;SMD=6;FLR=36;FRR=37;DER=31	0.16	['Medtr1g015670', 'Medtr1g015677']
669	chr1	3989202	3989205	3	CLR=0;CRR=0;SMD=8;FLR=34;FRR=35;DER=26	0.23	['Medtr1g015670']
670	chr1	3989251	3989252	1	CLR=0;CRR=0;SMD=3;FLR=33;FRR=38;DER=30	0.09	['Medtr1g015670']
671	chr1	3989471	3989473	2	CLR=0;CRR=0;SMD=3;FLR=57;FRR=57;DER=53	0.05	['Medtr1g015670']
672	chr1	4005266	4005267	1	CLR=0;CRR=0;SMD=3;FLR=7;FRR=8;DER=3	0.5	[]
673	chr1	4006235	4006236	1	CLR=0;CRR=0;SMD=11;FLR=17;FRR=14;DER=2	0.84	[]
674	chr1	4037379	4037380	1	CLR=0;CRR=0;SMD=15;FLR=16;FRR=15;DER=1	0.93	['Medtr1g015770']
675	chr1	4168203	4168204	1	CLR=0;CRR=0;SMD=4;FLR=19;FRR=25;DER=19	0.17	[]
676	chr1	4168254	4168255	1	CLR=0;CRR=0;SMD=4;FLR=26;FRR=28;DER=21	0.16	[]
677	chr1	4168313	4168317	4	CLR=0;CRR=0;SMD=10;FLR=32;FRR=34;DER=23	0.3	[]
678	chr1	4217273	4217274	1	CLR=0;CRR=0;SMD=8;FLR=6;FRR=10;DER=0	1	['Medtr1g016110']
679	chr1	4229812	4229817	5	CLR=0;CRR=0;SMD=11;FLR=34;FRR=36;DER=22	0.33	[]
680	chr1	4230177	4230191	14	CLR=0;CRR=0;SMD=9;FLR=42;FRR=43;DER=24	0.27	[]
681	chr1	4283509	4283510	1	CLR=0;CRR=0;SMD=27;FLR=27;FRR=28;DER=0	1	[]
682	chr1	4290971	4290975	4	CLR=0;CRR=0;SMD=6;FLR=43;FRR=43;DER=35	0.14	[]
683	chr1	4293760	4293763	3	CLR=0;CRR=0;SMD=15;FLR=73;FRR=61;DER=48	0.23	[]
684	chr1	4294565	4294567	2	CLR=0;CRR=0;SMD=24;FLR=64;FRR=52;DER=32	0.42	[]
685	chr1	4294658	4294660	2	CLR=0;CRR=0;SMD=18;FLR=37;FRR=36;DER=18	0.5	[]
686	chr1	4294668	4294671	3	CLR=0;CRR=0;SMD=13;FLR=35;FRR=41;DER=25	0.34	[]
687	chr1	4294796	4294800	4	CLR=0;CRR=0;SMD=7;FLR=38;FRR=35;DER=25	0.21	[]
688	chr1	4294832	4294834	2	CLR=0;CRR=0;SMD=5;FLR=40;FRR=35;DER=37	0.11	[]
689	chr1	4294838	4294844	6	CLR=0;CRR=0;SMD=11;FLR=41;FRR=36;DER=26	0.29	[]
690	chr1	4295015	4295018	3	CLR=0;CRR=0;SMD=3;FLR=21;FRR=22;DER=18	0.14	[]
691	chr1	4295349	4295350	1	CLR=0;CRR=0;SMD=3;FLR=25;FRR=32;DER=27	0.1	[]
692	chr1	4295642	4295643	1	CLR=0;CRR=0;SMD=7;FLR=51;FRR=49;DER=41	0.14	[]
693	chr1	4296494	4296501	7	CLR=0;CRR=0;SMD=7;FLR=41;FRR=36;DER=32	0.17	[]
694	chr1	4296552	4296553	1	CLR=0;CRR=0;SMD=5;FLR=35;FRR=35;DER=29	0.14	[]
695	chr1	4296712	4296713	1	CLR=0;CRR=0;SMD=12;FLR=81;FRR=83;DER=70	0.14	[]
696	chr1	4296946	4296948	2	CLR=0;CRR=0;SMD=11;FLR=32;FRR=39;DER=20	0.35	[]
697	chr1	4296971	4296973	2	CLR=0;CRR=0;SMD=18;FLR=40;FRR=39;DER=22	0.45	[]
698	chr1	4297038	4297045	7	CLR=0;CRR=0;SMD=4;FLR=31;FRR=27;DER=22	0.15	[]
699	chr1	4297100	4297101	1	CLR=0;CRR=0;SMD=6;FLR=32;FRR=28;DER=23	0.2	[]
700	chr1	4297130	4297148	18	CLR=0;CRR=0;SMD=3;FLR=25;FRR=22;DER=17	0.15	[]
701	chr1	4316128	4316129	1	CLR=0;CRR=0;SMD=18;FLR=21;FRR=18;DER=1	0.94	['Medtr1g016300']
702	chr1	4356879	4356880	1	CLR=0;CRR=0;SMD=3;FLR=26;FRR=26;DER=23	0.11	[]
703	chr1	4407710	4407712	2	CLR=0;CRR=0;SMD=11;FLR=18;FRR=16;DER=6	0.64	[]
704	chr1	4552945	4552948	3	CLR=0;CRR=0;SMD=26;FLR=44;FRR=45;DER=18	0.59	[]
705	chr1	4594917	4594918	1	CLR=0;CRR=0;SMD=13;FLR=15;FRR=16;DER=3	0.81	[]
706	chr1	4597087	4597114	27	CLR=0;CRR=0;SMD=4;FLR=40;FRR=43;DER=35	0.1	[]
707	chr1	4597163	4597181	18	CLR=0;CRR=0;SMD=5;FLR=41;FRR=23;DER=27	0.15	[]
708	chr1	4597186	4597200	14	CLR=0;CRR=0;SMD=5;FLR=29;FRR=25;DER=18	0.21	[]
709	chr1	4597265	4597274	9	CLR=0;CRR=0;SMD=3;FLR=24;FRR=25;DER=22	0.12	[]
710	chr1	4600242	4600244	2	CLR=0;CRR=0;SMD=9;FLR=37;FRR=36;DER=27	0.25	['Medtr1g016990']
711	chr1	4602797	4602799	2	CLR=0;CRR=0;SMD=4;FLR=18;FRR=18;DER=14	0.22	[]
712	chr1	4647240	4647241	1	CLR=0;CRR=0;SMD=17;FLR=18;FRR=20;DER=2	0.89	[]
713	chr1	4873006	4873008	2	CLR=0;CRR=0;SMD=11;FLR=16;FRR=11;DER=0	1	[]
714	chr1	4977578	4977588	10	CLR=0;CRR=0;SMD=9;FLR=10;FRR=13;DER=0	1	[]
715	chr1	5042846	5042847	1	CLR=0;CRR=0;SMD=17;FLR=17;FRR=19;DER=1	0.94	[]
716	chr1	5061772	5061773	1	CLR=0;CRR=0;SMD=20;FLR=18;FRR=18;DER=0	1	[]
717	chr1	5081661	5081666	5	CLR=0;CRR=0;SMD=6;FLR=37;FRR=33;DER=28	0.17	[]
718	chr1	5135653	5135655	2	CLR=0;CRR=0;SMD=17;FLR=42;FRR=39;DER=20	0.45	[]
719	chr1	5135727	5135728	1	CLR=0;CRR=0;SMD=12;FLR=38;FRR=37;DER=24	0.33	[]
720	chr1	5135892	5135896	4	CLR=0;CRR=0;SMD=7;FLR=32;FRR=33;DER=24	0.22	[]
721	chr1	5158065	5158066	1	CLR=0;CRR=0;SMD=12;FLR=14;FRR=11;DER=0	1	['Medtr1g018020']
722	chr1	5215680	5215681	1	CLR=0;CRR=0;SMD=10;FLR=13;FRR=10;DER=0	1	[]
723	chr1	5226760	5226762	2	CLR=0;CRR=0;SMD=3;FLR=12;FRR=15;DER=12	0.2	[]
724	chr1	5267511	5267512	1	CLR=0;CRR=0;SMD=25;FLR=28;FRR=25;DER=0	1	['Medtr1g018350']
725	chr1	5271806	5271807	1	CLR=0;CRR=0;SMD=3;FLR=7;FRR=4;DER=0	1	[]
726	chr1	5330924	5330925	1	CLR=0;CRR=0;SMD=9;FLR=8;FRR=10;DER=1	0.9	[]
727	chr1	5561235	5561236	1	CLR=0;CRR=0;SMD=4;FLR=7;FRR=5;DER=0	1	[]
728	chr1	5613085	5613086	1	CLR=0;CRR=0;SMD=26;FLR=27;FRR=23;DER=0	1	[]
729	chr1	5613671	5613672	1	CLR=0;CRR=0;SMD=14;FLR=15;FRR=13;DER=1	0.93	[]
730	chr1	5630078	5630081	3	CLR=0;CRR=0;SMD=3;FLR=9;FRR=11;DER=8	0.27	[]
731	chr1	5666606	5666607	1	CLR=0;CRR=0;SMD=7;FLR=11;FRR=12;DER=5	0.58	[]
732	chr1	5747125	5747126	1	CLR=0;CRR=0;SMD=20;FLR=20;FRR=20;DER=0	1	['Medtr1g019200']
733	chr1	5768831	5768832	1	CLR=0;CRR=0;SMD=12;FLR=15;FRR=14;DER=1	0.92	[]
734	chr1	5791590	5791591	1	CLR=0;CRR=0;SMD=19;FLR=19;FRR=19;DER=0	1	['Medtr1g019290']
735	chr1	5796052	5796053	1	CLR=0;CRR=0;SMD=19;FLR=23;FRR=20;DER=4	0.82	['Medtr1g019290']
736	chr1	5904849	5904850	1	CLR=0;CRR=0;SMD=7;FLR=8;FRR=8;DER=0	1	[]
737	chr1	5927988	5927990	2	CLR=0;CRR=0;SMD=4;FLR=41;FRR=41;DER=34	0.1	[]
738	chr1	5928531	5928555	24	CLR=0;CRR=0;SMD=10;FLR=32;FRR=31;DER=17	0.37	[]
739	chr1	5928716	5928724	8	CLR=0;CRR=0;SMD=11;FLR=38;FRR=35;DER=22	0.33	[]
740	chr1	5928856	5928864	8	CLR=0;CRR=0;SMD=7;FLR=30;FRR=34;DER=19	0.26	[]
741	chr1	5928926	5930244	1201	CLR=0;CRR=5;SMD=0;FLR=34;FRR=32;DER=18	0.21	[]
742	chr1	5930308	5930318	10	CLR=0;CRR=0;SMD=6;FLR=30;FRR=30;DER=24	0.2	[]
743	chr1	5930584	5930585	1	CLR=0;CRR=0;SMD=13;FLR=29;FRR=31;DER=17	0.43	[]
744	chr1	5930678	5930680	2	CLR=0;CRR=0;SMD=19;FLR=36;FRR=37;DER=16	0.54	[]
745	chr1	5930708	5930710	2	CLR=0;CRR=0;SMD=21;FLR=39;FRR=41;DER=18	0.53	[]
746	chr1	5974949	5974950	1	CLR=0;CRR=0;SMD=13;FLR=13;FRR=13;DER=0	1	[]
747	chr1	6042768	6042789	21	CLR=0;CRR=0;SMD=3;FLR=41;FRR=17;DER=16	0.15	[]
748	chr1	6042794	6042811	17	CLR=0;CRR=0;SMD=3;FLR=18;FRR=23;DER=16	0.15	[]
749	chr1	6042916	6042917	1	CLR=0;CRR=0;SMD=10;FLR=37;FRR=39;DER=26	0.27	[]
750	chr1	6042949	6042955	6	CLR=0;CRR=0;SMD=14;FLR=38;FRR=37;DER=21	0.4	[]
751	chr1	6056706	6056707	1	CLR=0;CRR=0;SMD=24;FLR=23;FRR=24;DER=1	0.96	[]
752	chr1	6060118	6060119	1	CLR=0;CRR=0;SMD=18;FLR=33;FRR=33;DER=13	0.58	['Medtr1g019850']
753	chr1	6072983	6072984	1	CLR=0;CRR=0;SMD=23;FLR=23;FRR=22;DER=0	1	[]
754	chr1	6075641	6075642	1	CLR=0;CRR=0;SMD=14;FLR=18;FRR=16;DER=0	1	[]
755	chr1	6081427	6081428	1	CLR=0;CRR=0;SMD=13;FLR=14;FRR=14;DER=1	0.92	[]
756	chr1	6081466	6081467	1	CLR=0;CRR=0;SMD=17;FLR=17;FRR=21;DER=1	0.94	[]
757	chr1	6086475	6086476	1	CLR=0;CRR=0;SMD=16;FLR=16;FRR=17;DER=1	0.94	[]
758	chr1	6115634	6115636	2	CLR=0;CRR=0;SMD=11;FLR=12;FRR=14;DER=1	0.91	[]
759	chr1	6123045	6123118	73	CLR=3;CRR=0;SMD=0;FLR=39;FRR=41;DER=28	0.09	['Medtr1g020000']
760	chr1	6123390	6123417	27	CLR=0;CRR=0;SMD=4;FLR=46;FRR=31;DER=22	0.15	['Medtr1g020000']
761	chr1	6123450	6123451	1	CLR=0;CRR=0;SMD=13;FLR=33;FRR=31;DER=18	0.41	['Medtr1g020000']
762	chr1	6123455	6123458	3	CLR=0;CRR=0;SMD=14;FLR=32;FRR=35;DER=18	0.43	['Medtr1g020000']
763	chr1	6152043	6152044	1	CLR=0;CRR=0;SMD=3;FLR=33;FRR=31;DER=28	0.09	[]
764	chr1	6159160	6159162	2	CLR=0;CRR=0;SMD=3;FLR=16;FRR=11;DER=11	0.21	[]
765	chr1	6189882	6189883	1	CLR=0;CRR=0;SMD=7;FLR=11;FRR=11;DER=0	1	[]
766	chr1	6198446	6198447	1	CLR=0;CRR=0;SMD=3;FLR=20;FRR=33;DER=21	0.12	[]
767	chr1	6198546	6198547	1	CLR=0;CRR=0;SMD=7;FLR=31;FRR=29;DER=20	0.25	[]
768	chr1	6198971	6199011	40	CLR=0;CRR=0;SMD=5;FLR=97;FRR=128;DER=95	0.05	[]
769	chr1	6199120	6199121	1	CLR=0;CRR=0;SMD=14;FLR=130;FRR=108;DER=102	0.12	[]
770	chr1	6199191	6199192	1	CLR=0;CRR=0;SMD=7;FLR=92;FRR=84;DER=77	0.08	[]
771	chr1	6199314	6199315	1	CLR=0;CRR=0;SMD=6;FLR=50;FRR=31;DER=33	0.15	[]
772	chr1	6199400	6199402	2	CLR=0;CRR=0;SMD=5;FLR=26;FRR=31;DER=23	0.17	[]
773	chr1	6201278	6201283	5	CLR=0;CRR=0;SMD=4;FLR=34;FRR=37;DER=32	0.11	[]
774	chr1	6202700	6202701	1	CLR=0;CRR=0;SMD=6;FLR=33;FRR=31;DER=23	0.2	[]
775	chr1	6203472	6203473	1	CLR=0;CRR=0;SMD=7;FLR=38;FRR=39;DER=34	0.17	[]
776	chr1	6203551	6203552	1	CLR=0;CRR=0;SMD=4;FLR=43;FRR=37;DER=35	0.1	[]
777	chr1	6222282	6222301	19	CLR=0;CRR=0;SMD=21;FLR=41;FRR=39;DER=13	0.61	[]
778	chr1	6245575	6245576	1	CLR=0;CRR=0;SMD=29;FLR=33;FRR=29;DER=2	0.93	[]
779	chr1	6288797	6288798	1	CLR=0;CRR=0;SMD=13;FLR=14;FRR=13;DER=0	1	['Medtr1g021150']
780	chr1	6290141	6290142	1	CLR=0;CRR=0;SMD=13;FLR=18;FRR=13;DER=6	0.68	['Medtr1g021150']
781	chr1	6290155	6290156	1	CLR=0;CRR=0;SMD=12;FLR=15;FRR=14;DER=0	1	['Medtr1g021150']
782	chr1	6439621	6439622	1	CLR=0;CRR=0;SMD=12;FLR=9;FRR=9;DER=0	1	['Medtr1g021500']
783	chr1	6439702	6439703	1	CLR=0;CRR=0;SMD=12;FLR=12;FRR=12;DER=1	0.92	['Medtr1g021500']
784	chr1	6439709	6439710	1	CLR=0;CRR=0;SMD=12;FLR=11;FRR=14;DER=0	1	['Medtr1g021500']
785	chr1	6472941	6472951	10	CLR=0;CRR=0;SMD=4;FLR=25;FRR=31;DER=21	0.16	[]
786	chr1	6491801	6491802	1	CLR=0;CRR=0;SMD=6;FLR=7;FRR=9;DER=2	0.75	[]
787	chr1	6493545	6493546	1	CLR=0;CRR=0;SMD=18;FLR=18;FRR=18;DER=0	1	[]
788	chr1	6537302	6537303	1	CLR=0;CRR=0;SMD=3;FLR=25;FRR=19;DER=18	0.14	[]
789	chr1	6558343	6558352	9	CLR=0;CRR=0;SMD=6;FLR=6;FRR=7;DER=0	1	[]
790	chr1	6741541	6741542	1	CLR=0;CRR=0;SMD=4;FLR=21;FRR=16;DER=12	0.25	[]
791	chr1	6741795	6741807	12	CLR=0;CRR=0;SMD=4;FLR=26;FRR=22;DER=21	0.16	[]
792	chr1	6823950	6823951	1	CLR=0;CRR=0;SMD=16;FLR=16;FRR=16;DER=0	1	[]
793	chr1	6827472	6828936	1364	CLR=0;CRR=3;SMD=0;FLR=16;FRR=37;DER=23	0.11	['Medtr1g022075', 'Medtr1g022080']
794	chr1	6829056	6829059	3	CLR=0;CRR=0;SMD=5;FLR=36;FRR=22;DER=18	0.21	['Medtr1g022080']
795	chr1	6833275	6833277	2	CLR=0;CRR=0;SMD=4;FLR=15;FRR=19;DER=12	0.25	[]
796	chr1	6839563	6839565	2	CLR=0;CRR=0;SMD=10;FLR=9;FRR=10;DER=0	1	[]
797	chr1	6840882	6840883	1	CLR=0;CRR=0;SMD=7;FLR=37;FRR=37;DER=28	0.2	['Medtr1g022105']
798	chr1	6870072	6870073	1	CLR=0;CRR=0;SMD=14;FLR=16;FRR=13;DER=2	0.87	['Medtr1g022135']
799	chr1	6870903	6870906	3	CLR=0;CRR=0;SMD=19;FLR=20;FRR=20;DER=1	0.95	['Medtr1g022135']
800	chr1	6889338	6891168	1760	CLR=0;CRR=11;SMD=0;FLR=15;FRR=6;DER=3	0.78	[]
801	chr1	6946493	6946503	10	CLR=0;CRR=0;SMD=3;FLR=14;FRR=6;DER=6	0.33	[]
802	chr1	6963250	6963254	4	CLR=0;CRR=0;SMD=15;FLR=48;FRR=39;DER=24	0.38	['Medtr1g022235']
803	chr1	6963466	6963468	2	CLR=0;CRR=0;SMD=5;FLR=10;FRR=15;DER=6	0.45	['Medtr1g022235']
804	chr1	7008178	7008181	3	CLR=0;CRR=0;SMD=8;FLR=27;FRR=21;DER=12	0.4	['Medtr1g022275']
805	chr1	7026226	7026230	4	CLR=0;CRR=0;SMD=14;FLR=16;FRR=18;DER=2	0.87	[]
806	chr1	7026248	7026249	1	CLR=0;CRR=0;SMD=18;FLR=17;FRR=20;DER=1	0.94	[]
807	chr1	7035182	7035183	1	CLR=0;CRR=0;SMD=19;FLR=20;FRR=20;DER=0	1	['Medtr1g022305']
808	chr1	7284442	7284443	1	CLR=0;CRR=0;SMD=14;FLR=13;FRR=14;DER=0	1	[]
809	chr1	7322655	7322656	1	CLR=0;CRR=0;SMD=18;FLR=18;FRR=21;DER=1	0.94	[]
810	chr1	7325880	7325881	1	CLR=0;CRR=0;SMD=11;FLR=14;FRR=11;DER=2	0.84	[]
811	chr1	7329288	7329289	1	CLR=0;CRR=0;SMD=18;FLR=17;FRR=17;DER=0	1	[]
812	chr1	7329309	7329310	1	CLR=0;CRR=0;SMD=17;FLR=17;FRR=18;DER=0	1	[]
813	chr1	7332707	7332709	2	CLR=0;CRR=0;SMD=16;FLR=40;FRR=43;DER=23	0.41	[]
814	chr1	7334766	7334767	1	CLR=0;CRR=0;SMD=13;FLR=12;FRR=11;DER=1	0.92	[]
815	chr1	7387336	7387337	1	CLR=0;CRR=0;SMD=18;FLR=20;FRR=17;DER=0	1	['Medtr1g023190']
816	chr1	7391177	7391178	1	CLR=0;CRR=0;SMD=3;FLR=3;FRR=2;DER=0	1	['Medtr1g023190']
817	chr1	7417847	7417848	1	CLR=0;CRR=0;SMD=22;FLR=21;FRR=21;DER=0	1	['Medtr1g023230']
818	chr1	7420016	7420017	1	CLR=0;CRR=0;SMD=5;FLR=6;FRR=9;DER=0	1	[]
819	chr1	7424812	7424832	20	CLR=0;CRR=0;SMD=10;FLR=17;FRR=14;DER=4	0.71	[]
820	chr1	7459886	7459887	1	CLR=0;CRR=0;SMD=17;FLR=18;FRR=22;DER=2	0.89	['Medtr1g023310']
821	chr1	7486716	7486734	18	CLR=0;CRR=0;SMD=8;FLR=17;FRR=15;DER=7	0.53	[]
822	chr1	7610665	7610666	1	CLR=0;CRR=0;SMD=4;FLR=15;FRR=11;DER=8	0.33	[]
823	chr1	7610965	7610966	1	CLR=0;CRR=0;SMD=6;FLR=35;FRR=33;DER=29	0.17	[]
824	chr1	7640835	7640836	1	CLR=0;CRR=0;SMD=8;FLR=28;FRR=28;DER=20	0.28	[]
825	chr1	7641514	7641515	1	CLR=0;CRR=0;SMD=15;FLR=32;FRR=36;DER=17	0.46	[]
826	chr1	7653220	7653227	7	CLR=0;CRR=0;SMD=20;FLR=25;FRR=21;DER=2	0.9	[]
827	chr1	7681133	7681134	1	CLR=0;CRR=0;SMD=10;FLR=10;FRR=9;DER=0	1	[]
828	chr1	7681961	7681962	1	CLR=0;CRR=0;SMD=28;FLR=30;FRR=29;DER=3	0.9	[]
829	chr1	7682059	7682060	1	CLR=0;CRR=0;SMD=13;FLR=17;FRR=11;DER=1	0.92	[]
830	chr1	7682120	7682121	1	CLR=0;CRR=0;SMD=15;FLR=15;FRR=16;DER=1	0.93	[]
831	chr1	7682167	7682168	1	CLR=0;CRR=0;SMD=16;FLR=18;FRR=16;DER=2	0.88	[]
832	chr1	7682176	7682178	2	CLR=0;CRR=0;SMD=18;FLR=17;FRR=18;DER=1	0.94	[]
833	chr1	7682190	7682191	1	CLR=0;CRR=0;SMD=19;FLR=17;FRR=20;DER=0	1	[]
834	chr1	7689311	7689312	1	CLR=0;CRR=0;SMD=8;FLR=10;FRR=7;DER=1	0.88	[]
835	chr1	7690316	7690317	1	CLR=0;CRR=0;SMD=19;FLR=22;FRR=18;DER=3	0.86	[]
836	chr1	7690329	7690330	1	CLR=0;CRR=0;SMD=18;FLR=20;FRR=22;DER=0	1	[]
837	chr1	7690842	7690844	2	CLR=0;CRR=0;SMD=9;FLR=31;FRR=24;DER=20	0.31	[]
838	chr1	7691896	7691898	2	CLR=0;CRR=0;SMD=10;FLR=15;FRR=11;DER=1	0.9	[]
839	chr1	7692486	7692487	1	CLR=0;CRR=0;SMD=16;FLR=17;FRR=16;DER=0	1	[]
840	chr1	7702748	7702750	2	CLR=0;CRR=0;SMD=8;FLR=7;FRR=7;DER=0	1	[]
841	chr1	7702756	7702758	2	CLR=0;CRR=0;SMD=8;FLR=7;FRR=8;DER=0	1	[]
842	chr1	7703638	7703639	1	CLR=0;CRR=0;SMD=16;FLR=16;FRR=17;DER=1	0.94	[]
843	chr1	7703728	7703729	1	CLR=0;CRR=0;SMD=20;FLR=23;FRR=22;DER=0	1	[]
844	chr1	7703767	7703770	3	CLR=0;CRR=0;SMD=21;FLR=24;FRR=22;DER=2	0.91	[]
845	chr1	7715661	7715663	2	CLR=0;CRR=0;SMD=8;FLR=17;FRR=13;DER=8	0.5	[]
846	chr1	7716077	7716078	1	CLR=0;CRR=0;SMD=11;FLR=11;FRR=13;DER=0	1	[]
847	chr1	7748442	7748445	3	CLR=0;CRR=0;SMD=20;FLR=53;FRR=53;DER=30	0.4	['Medtr1g023870']
848	chr1	7748759	7748773	14	CLR=0;CRR=0;SMD=16;FLR=31;FRR=38;DER=16	0.5	[]
849	chr1	7748977	7748979	2	CLR=0;CRR=0;SMD=13;FLR=35;FRR=33;DER=16	0.44	[]
850	chr1	7750124	7750144	20	CLR=0;CRR=0;SMD=14;FLR=45;FRR=46;DER=24	0.36	[]
851	chr1	7750575	7750576	1	CLR=0;CRR=0;SMD=13;FLR=35;FRR=30;DER=20	0.39	[]
852	chr1	7768007	7768015	8	CLR=0;CRR=0;SMD=9;FLR=11;FRR=14;DER=1	0.9	['Medtr1g024015']
853	chr1	7768325	7768326	1	CLR=0;CRR=0;SMD=11;FLR=37;FRR=40;DER=25	0.3	[]
854	chr1	7769042	7769043	1	CLR=0;CRR=0;SMD=10;FLR=41;FRR=36;DER=27	0.27	[]
855	chr1	7817912	7817913	1	CLR=0;CRR=0;SMD=3;FLR=21;FRR=20;DER=17	0.15	[]
856	chr1	7843922	7843923	1	CLR=0;CRR=0;SMD=3;FLR=22;FRR=23;DER=19	0.13	[]
857	chr1	7878706	7878724	18	CLR=0;CRR=0;SMD=7;FLR=37;FRR=28;DER=23	0.23	[]
858	chr1	7878960	7878961	1	CLR=0;CRR=0;SMD=15;FLR=38;FRR=40;DER=24	0.38	[]
859	chr1	7879208	7879222	14	CLR=0;CRR=0;SMD=3;FLR=19;FRR=13;DER=10	0.23	[]
860	chr1	7894415	7896269	1738	CLR=0;CRR=10;SMD=0;FLR=45;FRR=10;DER=8	0.55	[]
861	chr1	7900687	7900688	1	CLR=0;CRR=0;SMD=21;FLR=23;FRR=18;DER=1	0.95	['Medtr1g024860']
862	chr1	7906301	7906302	1	CLR=0;CRR=0;SMD=3;FLR=10;FRR=3;DER=0	1	['Medtr1g024860']
863	chr1	7909057	7909058	1	CLR=0;CRR=0;SMD=5;FLR=15;FRR=13;DER=10	0.33	[]
864	chr1	8026712	8026714	2	CLR=0;CRR=0;SMD=3;FLR=22;FRR=21;DER=18	0.14	[]
865	chr1	8027213	8027214	1	CLR=0;CRR=0;SMD=6;FLR=18;FRR=17;DER=14	0.3	[]
866	chr1	8027933	8027934	1	CLR=0;CRR=0;SMD=5;FLR=21;FRR=24;DER=19	0.2	[]
867	chr1	8028170	8028171	1	CLR=0;CRR=0;SMD=6;FLR=32;FRR=31;DER=26	0.18	[]
868	chr1	8028200	8028201	1	CLR=0;CRR=0;SMD=6;FLR=29;FRR=24;DER=19	0.24	[]
869	chr1	8028830	8028831	1	CLR=0;CRR=0;SMD=3;FLR=17;FRR=20;DER=16	0.15	[]
870	chr1	8140709	8140710	1	CLR=0;CRR=0;SMD=5;FLR=8;FRR=6;DER=2	0.71	[]
871	chr1	8225000	8225009	9	CLR=0;CRR=0;SMD=13;FLR=36;FRR=33;DER=20	0.39	[]
872	chr1	8225047	8225048	1	CLR=0;CRR=0;SMD=16;FLR=36;FRR=38;DER=20	0.44	[]
873	chr1	8225201	8225203	2	CLR=0;CRR=0;SMD=5;FLR=33;FRR=31;DER=27	0.15	[]
874	chr1	8305312	8305313	1	CLR=0;CRR=0;SMD=11;FLR=33;FRR=35;DER=28	0.28	[]
875	chr1	8308628	8308629	1	CLR=0;CRR=0;SMD=22;FLR=25;FRR=24;DER=1	0.95	[]
876	chr1	8333054	8333055	1	CLR=0;CRR=0;SMD=21;FLR=21;FRR=21;DER=0	1	[]
877	chr1	8341005	8341014	9	CLR=0;CRR=0;SMD=3;FLR=19;FRR=18;DER=14	0.17	['Medtr1g025920']
878	chr1	8341058	8341062	4	CLR=0;CRR=0;SMD=11;FLR=21;FRR=25;DER=11	0.5	['Medtr1g025920']
879	chr1	8341085	8341087	2	CLR=0;CRR=0;SMD=17;FLR=27;FRR=37;DER=18	0.48	['Medtr1g025920']
880	chr1	8473361	8473362	1	CLR=0;CRR=0;SMD=22;FLR=35;FRR=31;DER=9	0.7	[]
881	chr1	8473459	8473460	1	CLR=0;CRR=0;SMD=21;FLR=51;FRR=48;DER=29	0.42	[]
882	chr1	8473602	8473604	2	CLR=0;CRR=0;SMD=5;FLR=30;FRR=22;DER=18	0.21	[]
883	chr1	8551189	8551201	12	CLR=0;CRR=0;SMD=3;FLR=33;FRR=24;DER=24	0.11	[]
884	chr1	8632117	8632121	4	CLR=0;CRR=0;SMD=24;FLR=30;FRR=24;DER=2	0.92	[]
885	chr1	8632133	8632134	1	CLR=0;CRR=0;SMD=26;FLR=22;FRR=25;DER=1	0.96	[]
886	chr1	8632497	8632501	4	CLR=0;CRR=0;SMD=9;FLR=9;FRR=9;DER=0	1	[]
887	chr1	8632674	8632675	1	CLR=0;CRR=0;SMD=4;FLR=5;FRR=5;DER=1	0.8	[]
888	chr1	8694323	8694332	9	CLR=0;CRR=0;SMD=5;FLR=122;FRR=85;DER=87	0.05	[]
889	chr1	8761770	8761782	12	CLR=0;CRR=0;SMD=13;FLR=22;FRR=16;DER=7	0.65	[]
890	chr1	8761820	8761821	1	CLR=0;CRR=0;SMD=11;FLR=16;FRR=11;DER=1	0.91	[]
891	chr1	8860560	8860561	1	CLR=0;CRR=0;SMD=11;FLR=25;FRR=24;DER=12	0.47	[]
892	chr1	8866036	8873260	7224	CLR=12;CRR=11;SMD=0;FLR=17;FRR=35;DER=18	0.56	[]
893	chr1	8874777	8874778	1	CLR=0;CRR=0;SMD=9;FLR=24;FRR=23;DER=15	0.37	[]
894	chr1	8875278	8875282	4	CLR=0;CRR=0;SMD=18;FLR=48;FRR=45;DER=22	0.45	[]
895	chr1	8875771	8875852	81	CLR=17;CRR=0;SMD=0;FLR=56;FRR=42;DER=20	0.45	[]
896	chr1	9009731	9009732	1	CLR=0;CRR=0;SMD=6;FLR=43;FRR=44;DER=39	0.13	[]
897	chr1	9009751	9009752	1	CLR=0;CRR=0;SMD=5;FLR=44;FRR=43;DER=40	0.11	[]
898	chr1	9009896	9009898	2	CLR=0;CRR=0;SMD=8;FLR=14;FRR=12;DER=6	0.57	[]
899	chr1	9022938	9022940	2	CLR=0;CRR=0;SMD=14;FLR=41;FRR=28;DER=19	0.42	[]
900	chr1	9053988	9058066	4011	CLR=0;CRR=12;SMD=0;FLR=22;FRR=19;DER=19	0.38	[]
901	chr1	9061122	9061145	23	CLR=0;CRR=0;SMD=5;FLR=11;FRR=6;DER=0	1	[]
902	chr1	9078808	9078814	6	CLR=0;CRR=0;SMD=17;FLR=38;FRR=32;DER=16	0.51	[]
903	chr1	9117234	9117235	1	CLR=0;CRR=0;SMD=20;FLR=22;FRR=24;DER=2	0.9	['Medtr1g027490']
904	chr1	9149755	9149759	4	CLR=0;CRR=0;SMD=5;FLR=19;FRR=22;DER=15	0.25	[]
905	chr1	9149772	9149773	1	CLR=0;CRR=0;SMD=7;FLR=21;FRR=24;DER=15	0.31	[]
906	chr1	9149978	9149979	1	CLR=0;CRR=0;SMD=42;FLR=61;FRR=61;DER=17	0.71	[]
907	chr1	9169413	9169414	1	CLR=0;CRR=0;SMD=6;FLR=8;FRR=8;DER=1	0.85	[]
908	chr1	9174298	9175687	1289	CLR=0;CRR=3;SMD=0;FLR=4;FRR=18;DER=18	0.14	['Medtr1g027600']
909	chr1	9187746	9187755	9	CLR=0;CRR=0;SMD=16;FLR=71;FRR=70;DER=50	0.24	[]
910	chr1	9187841	9187843	2	CLR=0;CRR=0;SMD=18;FLR=51;FRR=42;DER=27	0.4	[]
911	chr1	9192898	9192899	1	CLR=0;CRR=0;SMD=4;FLR=77;FRR=75;DER=70	0.05	[]
912	chr1	9203678	9208809	5046	CLR=0;CRR=20;SMD=0;FLR=5;FRR=18;DER=6	0.76	[]
913	chr1	9224138	9224140	2	CLR=0;CRR=0;SMD=7;FLR=8;FRR=7;DER=0	1	[]
914	chr1	9324817	9324818	1	CLR=0;CRR=0;SMD=21;FLR=21;FRR=21;DER=0	1	['Medtr1g027850', 'Medtr1g027860']
915	chr1	9334811	9334812	1	CLR=0;CRR=0;SMD=13;FLR=22;FRR=26;DER=10	0.56	[]
916	chr1	9446486	9446487	1	CLR=0;CRR=0;SMD=7;FLR=21;FRR=23;DER=13	0.35	[]
917	chr1	9446588	9446590	2	CLR=0;CRR=0;SMD=7;FLR=24;FRR=26;DER=17	0.29	['Medtr1g028160']
918	chr1	9521907	9521911	4	CLR=0;CRR=0;SMD=4;FLR=15;FRR=9;DER=9	0.3	[]
919	chr1	9521951	9521952	1	CLR=0;CRR=0;SMD=4;FLR=6;FRR=8;DER=2	0.66	[]
920	chr1	9522019	9522020	1	CLR=0;CRR=0;SMD=5;FLR=9;FRR=10;DER=3	0.62	[]
921	chr1	9522425	9526623	4146	CLR=0;CRR=3;SMD=0;FLR=23;FRR=19;DER=10	0.23	[]
922	chr1	9680667	9680680	13	CLR=0;CRR=0;SMD=11;FLR=13;FRR=14;DER=0	1	[]
923	chr1	9711046	9711048	2	CLR=0;CRR=0;SMD=18;FLR=17;FRR=17;DER=0	1	[]
924	chr1	9756743	9756745	2	CLR=0;CRR=0;SMD=3;FLR=27;FRR=25;DER=24	0.11	[]
925	chr1	9804984	9817456	12410	CLR=0;CRR=33;SMD=0;FLR=13;FRR=34;DER=19	0.63	[]
926	chr1	9890757	9890755	1	CLR=0;CRR=0;SMD=20;FLR=31;FRR=35;DER=0	1	['Medtr1g029000']
927	chr1	9906302	9906305	3	CLR=0;CRR=0;SMD=6;FLR=6;FRR=7;DER=0	1	[]
928	chr1	9911568	9911569	1	CLR=0;CRR=0;SMD=3;FLR=18;FRR=18;DER=16	0.15	[]
929	chr1	9913717	9913720	3	CLR=0;CRR=0;SMD=3;FLR=5;FRR=3;DER=1	0.75	[]
930	chr1	10013907	10013908	1	CLR=0;CRR=0;SMD=16;FLR=30;FRR=35;DER=18	0.47	[]
931	chr1	10015133	10015134	1	CLR=0;CRR=0;SMD=12;FLR=41;FRR=42;DER=22	0.35	[]
932	chr1	10031483	10031484	1	CLR=0;CRR=0;SMD=20;FLR=48;FRR=53;DER=24	0.45	[]
933	chr1	10031766	10031775	9	CLR=0;CRR=0;SMD=5;FLR=40;FRR=25;DER=18	0.21	[]
934	chr1	10136042	10136043	1	CLR=0;CRR=0;SMD=5;FLR=6;FRR=5;DER=0	1	[]
935	chr1	10136336	10136352	16	CLR=0;CRR=0;SMD=4;FLR=4;FRR=5;DER=0	1	[]
936	chr1	10140532	10140533	1	CLR=0;CRR=0;SMD=17;FLR=18;FRR=18;DER=0	1	[]
937	chr1	10140810	10140811	1	CLR=0;CRR=0;SMD=3;FLR=31;FRR=31;DER=27	0.1	[]
938	chr1	10312319	10312323	4	CLR=0;CRR=0;SMD=23;FLR=29;FRR=24;DER=3	0.88	[]
939	chr1	10386603	10386604	1	CLR=0;CRR=0;SMD=10;FLR=10;FRR=13;DER=3	0.76	[]
940	chr1	10444397	10444399	2	CLR=0;CRR=0;SMD=15;FLR=18;FRR=10;DER=1	0.93	[]
941	chr1	10444412	10444413	1	CLR=0;CRR=0;SMD=13;FLR=13;FRR=13;DER=0	1	[]
942	chr1	10444416	10444419	3	CLR=0;CRR=0;SMD=13;FLR=12;FRR=15;DER=0	1	[]
943	chr1	10444437	10444438	1	CLR=0;CRR=0;SMD=15;FLR=14;FRR=15;DER=1	0.93	[]
944	chr1	10444466	10444467	1	CLR=0;CRR=0;SMD=15;FLR=16;FRR=13;DER=2	0.88	[]
945	chr1	10444794	10444795	1	CLR=0;CRR=0;SMD=15;FLR=17;FRR=14;DER=1	0.93	[]
946	chr1	10445984	10445985	1	CLR=0;CRR=0;SMD=22;FLR=28;FRR=24;DER=4	0.84	[]
947	chr1	10446563	10446564	1	CLR=0;CRR=0;SMD=13;FLR=13;FRR=12;DER=0	1	[]
948	chr1	10504149	10504150	1	CLR=0;CRR=0;SMD=8;FLR=8;FRR=8;DER=0	1	[]
949	chr1	10547716	10547717	1	CLR=0;CRR=0;SMD=11;FLR=14;FRR=10;DER=1	0.91	[]
950	chr1	10547742	10547743	1	CLR=0;CRR=0;SMD=8;FLR=10;FRR=9;DER=1	0.88	[]
951	chr1	10547748	10547749	1	CLR=0;CRR=0;SMD=8;FLR=9;FRR=9;DER=0	1	[]
952	chr1	10616904	10616910	6	CLR=0;CRR=0;SMD=12;FLR=31;FRR=31;DER=17	0.41	[]
953	chr1	10617097	10617098	1	CLR=0;CRR=0;SMD=3;FLR=22;FRR=22;DER=18	0.14	[]
954	chr1	10674003	10674029	26	CLR=0;CRR=0;SMD=3;FLR=17;FRR=17;DER=9	0.25	['Medtr1g030650']
955	chr1	10703746	10703747	1	CLR=0;CRR=0;SMD=14;FLR=38;FRR=41;DER=26	0.35	[]
956	chr1	10704049	10704050	1	CLR=0;CRR=0;SMD=15;FLR=79;FRR=79;DER=63	0.19	[]
957	chr1	10704216	10704218	2	CLR=0;CRR=0;SMD=42;FLR=63;FRR=59;DER=24	0.63	[]
958	chr1	10704419	10704420	1	CLR=0;CRR=0;SMD=41;FLR=70;FRR=70;DER=23	0.64	[]
959	chr1	10764929	10769759	4745	CLR=0;CRR=6;SMD=0;FLR=3;FRR=10;DER=5	0.54	[]
960	chr1	10774030	10774049	19	CLR=0;CRR=0;SMD=6;FLR=8;FRR=10;DER=0	1	[]
961	chr1	10788606	10788607	1	CLR=0;CRR=0;SMD=6;FLR=6;FRR=9;DER=2	0.75	[]
962	chr1	10802063	10802064	1	CLR=0;CRR=0;SMD=4;FLR=21;FRR=19;DER=15	0.21	['Medtr1g030860']
963	chr1	10802249	10802250	1	CLR=0;CRR=0;SMD=6;FLR=22;FRR=25;DER=16	0.27	['Medtr1g030860']
964	chr1	10802460	10802461	1	CLR=0;CRR=0;SMD=7;FLR=25;FRR=24;DER=18	0.28	['Medtr1g030860']
965	chr1	10802748	10802749	1	CLR=0;CRR=0;SMD=5;FLR=17;FRR=26;DER=18	0.21	[]
966	chr1	10802797	10802799	2	CLR=0;CRR=0;SMD=3;FLR=23;FRR=19;DER=16	0.15	[]
967	chr1	10804072	10804076	4	CLR=0;CRR=0;SMD=82;FLR=115;FRR=109;DER=32	0.71	[]
968	chr1	10807957	10807961	4	CLR=0;CRR=0;SMD=153;FLR=275;FRR=227;DER=69	0.68	[]
969	chr1	10808194	10808195	1	CLR=0;CRR=0;SMD=230;FLR=268;FRR=267;DER=31	0.88	[]
970	chr1	10809158	10809159	1	CLR=0;CRR=0;SMD=31;FLR=38;FRR=36;DER=5	0.86	[]
971	chr1	10810718	10810756	38	CLR=0;CRR=0;SMD=11;FLR=46;FRR=43;DER=21	0.34	[]
972	chr1	10810916	10810917	1	CLR=0;CRR=0;SMD=11;FLR=39;FRR=37;DER=26	0.29	[]
973	chr1	10810940	10810941	1	CLR=0;CRR=0;SMD=8;FLR=36;FRR=30;DER=24	0.25	[]
974	chr1	10810990	10810993	3	CLR=0;CRR=0;SMD=3;FLR=26;FRR=32;DER=26	0.1	[]
975	chr1	10811037	10811039	2	CLR=0;CRR=0;SMD=3;FLR=27;FRR=27;DER=21	0.12	[]
976	chr1	10855078	10855079	1	CLR=0;CRR=0;SMD=19;FLR=22;FRR=22;DER=3	0.86	['Medtr1g031110']
977	chr1	10876879	10876880	1	CLR=0;CRR=0;SMD=15;FLR=19;FRR=18;DER=2	0.88	[]
978	chr1	10928492	10928504	12	CLR=0;CRR=0;SMD=14;FLR=16;FRR=18;DER=0	1	[]
979	chr1	10932769	10932770	1	CLR=0;CRR=0;SMD=22;FLR=22;FRR=21;DER=2	0.91	['Medtr1g031340']
980	chr1	10951801	10951802	1	CLR=0;CRR=0;SMD=13;FLR=61;FRR=57;DER=43	0.23	[]
981	chr1	10989555	10989556	1	CLR=0;CRR=0;SMD=10;FLR=15;FRR=11;DER=1	0.9	[]
982	chr1	11020145	11020146	1	CLR=0;CRR=0;SMD=7;FLR=36;FRR=33;DER=27	0.2	[]
983	chr1	11065508	11065509	1	CLR=0;CRR=0;SMD=3;FLR=15;FRR=20;DER=18	0.14	[]
984	chr1	11087247	11087249	2	CLR=0;CRR=0;SMD=16;FLR=16;FRR=16;DER=1	0.94	['Medtr1g031690']
985	chr1	11087876	11087877	1	CLR=0;CRR=0;SMD=25;FLR=15;FRR=14;DER=0	1	['Medtr1g031690']
986	chr1	11090158	11090159	1	CLR=0;CRR=0;SMD=26;FLR=27;FRR=24;DER=0	1	['Medtr1g031690']
987	chr1	11090171	11090172	1	CLR=0;CRR=0;SMD=24;FLR=25;FRR=25;DER=1	0.96	['Medtr1g031690']
988	chr1	11090414	11090415	1	CLR=0;CRR=0;SMD=17;FLR=17;FRR=17;DER=1	0.94	['Medtr1g031690']
989	chr1	11090657	11090659	2	CLR=0;CRR=0;SMD=14;FLR=15;FRR=15;DER=2	0.87	['Medtr1g031690']
990	chr1	11090736	11090737	1	CLR=0;CRR=0;SMD=14;FLR=14;FRR=15;DER=1	0.93	['Medtr1g031690']
991	chr1	11091688	11091689	1	CLR=0;CRR=0;SMD=21;FLR=24;FRR=21;DER=1	0.95	['Medtr1g031690']
992	chr1	11091741	11091743	2	CLR=0;CRR=0;SMD=23;FLR=25;FRR=23;DER=1	0.95	['Medtr1g031690']
993	chr1	11091765	11091766	1	CLR=0;CRR=0;SMD=19;FLR=24;FRR=23;DER=0	1	['Medtr1g031690']
994	chr1	11092918	11092919	1	CLR=0;CRR=0;SMD=17;FLR=17;FRR=18;DER=0	1	['Medtr1g031690']
995	chr1	11093151	11093152	1	CLR=0;CRR=0;SMD=20;FLR=20;FRR=19;DER=0	1	['Medtr1g031690']
996	chr1	11094181	11094182	1	CLR=0;CRR=0;SMD=19;FLR=19;FRR=20;DER=0	1	['Medtr1g031690']
997	chr1	11094627	11094628	1	CLR=0;CRR=0;SMD=19;FLR=21;FRR=21;DER=2	0.9	['Medtr1g031690']
998	chr1	11096273	11096274	1	CLR=0;CRR=0;SMD=23;FLR=24;FRR=23;DER=0	1	['Medtr1g031690']
999	chr1	11096286	11096287	1	CLR=0;CRR=0;SMD=22;FLR=23;FRR=23;DER=3	0.88	['Medtr1g031690']
1000	chr1	11096438	11096439	1	CLR=0;CRR=0;SMD=14;FLR=17;FRR=14;DER=1	0.93	['Medtr1g031690']
1001	chr1	11097571	11097572	1	CLR=0;CRR=0;SMD=23;FLR=23;FRR=22;DER=0	1	['Medtr1g031690']
1002	chr1	11097979	11097980	1	CLR=0;CRR=0;SMD=22;FLR=27;FRR=21;DER=1	0.95	['Medtr1g031690']
1003	chr1	11097996	11097997	1	CLR=0;CRR=0;SMD=20;FLR=23;FRR=21;DER=0	1	['Medtr1g031690']
1004	chr1	11098641	11098642	1	CLR=0;CRR=0;SMD=15;FLR=13;FRR=16;DER=0	1	['Medtr1g031690']
1005	chr1	11099017	11099018	1	CLR=0;CRR=0;SMD=22;FLR=21;FRR=21;DER=0	1	['Medtr1g031690']
1006	chr1	11099161	11099163	2	CLR=0;CRR=0;SMD=11;FLR=13;FRR=13;DER=3	0.78	['Medtr1g031690']
1007	chr1	11099658	11099659	1	CLR=0;CRR=0;SMD=19;FLR=19;FRR=19;DER=1	0.95	['Medtr1g031690']
1008	chr1	11100222	11100223	1	CLR=0;CRR=0;SMD=23;FLR=25;FRR=24;DER=1	0.95	['Medtr1g031690']
1009	chr1	11100672	11100673	1	CLR=0;CRR=0;SMD=22;FLR=27;FRR=23;DER=4	0.84	['Medtr1g031690']
1010	chr1	11101556	11101557	1	CLR=0;CRR=0;SMD=14;FLR=12;FRR=14;DER=0	1	['Medtr1g031690']
1011	chr1	11101578	11101579	1	CLR=0;CRR=0;SMD=15;FLR=15;FRR=15;DER=0	1	['Medtr1g031690']
1012	chr1	11101589	11101590	1	CLR=0;CRR=0;SMD=16;FLR=15;FRR=19;DER=0	1	['Medtr1g031690']
1013	chr1	11101662	11101663	1	CLR=0;CRR=0;SMD=17;FLR=24;FRR=17;DER=3	0.85	['Medtr1g031690']
1014	chr1	11101872	11101873	1	CLR=0;CRR=0;SMD=17;FLR=20;FRR=19;DER=1	0.94	['Medtr1g031690']
1015	chr1	11102317	11102318	1	CLR=0;CRR=0;SMD=14;FLR=15;FRR=15;DER=1	0.93	['Medtr1g031690']
1016	chr1	11102751	11102753	2	CLR=0;CRR=0;SMD=10;FLR=12;FRR=12;DER=0	1	['Medtr1g031690']
1017	chr1	11102925	11102926	1	CLR=0;CRR=0;SMD=21;FLR=26;FRR=22;DER=2	0.91	['Medtr1g031690']
1018	chr1	11103503	11103504	1	CLR=0;CRR=0;SMD=15;FLR=17;FRR=15;DER=1	0.93	['Medtr1g031690']
1019	chr1	11103541	11103542	1	CLR=0;CRR=0;SMD=8;FLR=14;FRR=11;DER=5	0.61	['Medtr1g031690']
1020	chr1	11103555	11103557	2	CLR=0;CRR=0;SMD=10;FLR=12;FRR=16;DER=2	0.83	['Medtr1g031690']
1021	chr1	11104090	11104091	1	CLR=0;CRR=0;SMD=7;FLR=7;FRR=7;DER=1	0.87	['Medtr1g031690']
1022	chr1	11104135	11104136	1	CLR=0;CRR=0;SMD=3;FLR=6;FRR=2;DER=0	1	[]
1023	chr1	11104367	11104368	1	CLR=0;CRR=0;SMD=17;FLR=18;FRR=17;DER=0	1	[]
1024	chr1	11104671	11104672	1	CLR=0;CRR=0;SMD=32;FLR=33;FRR=33;DER=1	0.96	[]
1025	chr1	11106579	11113253	6581	CLR=0;CRR=11;SMD=0;FLR=22;FRR=23;DER=2	0.84	['Medtr1g031700', 'Medtr1g031710']
1026	chr1	11117005	11117006	1	CLR=0;CRR=0;SMD=22;FLR=24;FRR=22;DER=0	1	['Medtr1g031720']
1027	chr1	11117843	11117844	1	CLR=0;CRR=0;SMD=12;FLR=11;FRR=14;DER=1	0.92	['Medtr1g031720']
1028	chr1	11121424	11121425	1	CLR=0;CRR=0;SMD=17;FLR=20;FRR=16;DER=1	0.94	[]
1029	chr1	11121440	11121441	1	CLR=0;CRR=0;SMD=17;FLR=17;FRR=17;DER=1	0.94	[]
1030	chr1	11124258	11124259	1	CLR=0;CRR=0;SMD=20;FLR=21;FRR=21;DER=2	0.9	['Medtr1g031730']
1031	chr1	11124536	11124537	1	CLR=0;CRR=0;SMD=24;FLR=30;FRR=23;DER=2	0.92	['Medtr1g031730']
1032	chr1	11124827	11124828	1	CLR=0;CRR=0;SMD=17;FLR=21;FRR=19;DER=1	0.94	['Medtr1g031730']
1033	chr1	11125584	11125585	1	CLR=0;CRR=0;SMD=18;FLR=18;FRR=18;DER=0	1	['Medtr1g031730']
1034	chr1	11126033	11126034	1	CLR=0;CRR=0;SMD=18;FLR=20;FRR=18;DER=2	0.9	['Medtr1g031730']
1035	chr1	11126175	11126176	1	CLR=0;CRR=0;SMD=10;FLR=11;FRR=11;DER=0	1	['Medtr1g031730']
1036	chr1	11126354	11126355	1	CLR=0;CRR=0;SMD=11;FLR=14;FRR=9;DER=0	1	['Medtr1g031730']
1037	chr1	11126364	11126366	2	CLR=0;CRR=0;SMD=7;FLR=11;FRR=11;DER=2	0.77	['Medtr1g031730']
1038	chr1	11127955	11127956	1	CLR=0;CRR=0;SMD=5;FLR=8;FRR=6;DER=1	0.83	['Medtr1g031730']
1039	chr1	11127972	11127973	1	CLR=0;CRR=0;SMD=7;FLR=6;FRR=6;DER=0	1	[]
1040	chr1	11128046	11128047	1	CLR=0;CRR=0;SMD=4;FLR=4;FRR=4;DER=0	1	[]
1041	chr1	11128112	11128113	1	CLR=0;CRR=0;SMD=9;FLR=8;FRR=11;DER=1	0.9	[]
1042	chr1	11128207	11128208	1	CLR=0;CRR=0;SMD=12;FLR=13;FRR=13;DER=1	0.92	[]
1043	chr1	11128341	11128342	1	CLR=0;CRR=0;SMD=3;FLR=5;FRR=6;DER=0	1	[]
1044	chr1	11129918	11129919	1	CLR=0;CRR=0;SMD=17;FLR=20;FRR=18;DER=1	0.94	['Medtr1g031740']
1045	chr1	11130319	11130320	1	CLR=0;CRR=0;SMD=17;FLR=20;FRR=16;DER=0	1	['Medtr1g031740']
1046	chr1	11131090	11131091	1	CLR=0;CRR=0;SMD=19;FLR=18;FRR=18;DER=0	1	['Medtr1g031740']
1047	chr1	11131138	11131139	1	CLR=0;CRR=0;SMD=16;FLR=19;FRR=16;DER=1	0.94	['Medtr1g031740']
1048	chr1	11131161	11131162	1	CLR=0;CRR=0;SMD=15;FLR=16;FRR=17;DER=2	0.88	['Medtr1g031740']
1049	chr1	11132657	11132658	1	CLR=0;CRR=0;SMD=14;FLR=16;FRR=15;DER=2	0.87	['Medtr1g031750']
1050	chr1	11132867	11132868	1	CLR=0;CRR=0;SMD=17;FLR=19;FRR=19;DER=0	1	['Medtr1g031750']
1051	chr1	11134614	11134615	1	CLR=0;CRR=0;SMD=11;FLR=16;FRR=13;DER=2	0.84	['Medtr1g031750']
1052	chr1	11136347	11136348	1	CLR=0;CRR=0;SMD=18;FLR=18;FRR=19;DER=0	1	['Medtr1g031750']
1053	chr1	11136452	11136453	1	CLR=0;CRR=0;SMD=22;FLR=24;FRR=23;DER=1	0.95	['Medtr1g031750']
1054	chr1	11138898	11138899	1	CLR=0;CRR=0;SMD=17;FLR=18;FRR=17;DER=0	1	[]
1055	chr1	11140631	11140632	1	CLR=0;CRR=0;SMD=20;FLR=21;FRR=22;DER=3	0.86	[]
1056	chr1	11140897	11140898	1	CLR=0;CRR=0;SMD=17;FLR=19;FRR=20;DER=1	0.94	[]
1057	chr1	11141481	11141483	2	CLR=0;CRR=0;SMD=10;FLR=14;FRR=12;DER=0	1	[]
1058	chr1	11142212	11142213	1	CLR=0;CRR=0;SMD=8;FLR=11;FRR=11;DER=4	0.66	[]
1059	chr1	11142232	11142233	1	CLR=0;CRR=0;SMD=3;FLR=12;FRR=7;DER=3	0.5	[]
1060	chr1	11142587	11142588	1	CLR=0;CRR=0;SMD=25;FLR=27;FRR=26;DER=0	1	[]
1061	chr1	11142937	11142938	1	CLR=0;CRR=0;SMD=26;FLR=31;FRR=26;DER=4	0.86	[]
1062	chr1	11143694	11143696	2	CLR=0;CRR=0;SMD=21;FLR=24;FRR=23;DER=1	0.95	[]
1063	chr1	11144240	11144241	1	CLR=0;CRR=0;SMD=15;FLR=17;FRR=14;DER=1	0.93	['Medtr1g031780']
1064	chr1	11144257	11144258	1	CLR=0;CRR=0;SMD=12;FLR=16;FRR=14;DER=2	0.85	['Medtr1g031780']
1065	chr1	11144429	11144430	1	CLR=0;CRR=0;SMD=13;FLR=25;FRR=12;DER=9	0.59	['Medtr1g031780']
1066	chr1	11146458	11146459	1	CLR=0;CRR=0;SMD=5;FLR=11;FRR=8;DER=3	0.62	['Medtr1g031780']
1067	chr1	11146653	11146655	2	CLR=0;CRR=0;SMD=4;FLR=6;FRR=4;DER=1	0.8	['Medtr1g031780']
1068	chr1	11146674	11146675	1	CLR=0;CRR=0;SMD=4;FLR=4;FRR=5;DER=1	0.8	['Medtr1g031780']
1069	chr1	11148877	11148878	1	CLR=0;CRR=0;SMD=25;FLR=27;FRR=28;DER=0	1	['Medtr1g031780']
1070	chr1	11148969	11148970	1	CLR=0;CRR=0;SMD=20;FLR=21;FRR=20;DER=0	1	['Medtr1g031780']
1071	chr1	11149202	11149203	1	CLR=0;CRR=0;SMD=12;FLR=13;FRR=12;DER=0	1	[]
1072	chr1	11156648	11156650	2	CLR=0;CRR=0;SMD=8;FLR=11;FRR=9;DER=3	0.72	[]
1073	chr1	11186827	11186834	7	CLR=0;CRR=0;SMD=13;FLR=18;FRR=16;DER=2	0.86	['Medtr1g031840']
1074	chr1	11193304	11193309	5	CLR=0;CRR=0;SMD=3;FLR=11;FRR=11;DER=0	1	[]
1075	chr1	11376670	11376680	10	CLR=0;CRR=0;SMD=3;FLR=3;FRR=3;DER=0	1	[]
1076	chr1	11471501	11471505	4	CLR=0;CRR=0;SMD=5;FLR=13;FRR=17;DER=9	0.35	[]
1077	chr1	11590615	11590658	43	CLR=2;CRR=0;SMD=3;FLR=19;FRR=29;DER=6	0.45	['Medtr1g032550']
1078	chr1	11681146	11688525	7247	CLR=0;CRR=11;SMD=0;FLR=18;FRR=17;DER=14	0.44	['Medtr1g032720']
1079	chr1	11704863	11704865	2	CLR=0;CRR=0;SMD=12;FLR=20;FRR=18;DER=8	0.6	[]
1080	chr1	11754802	11754812	10	CLR=0;CRR=0;SMD=3;FLR=5;FRR=3;DER=1	0.75	[]
1081	chr1	11779904	11779907	3	CLR=0;CRR=0;SMD=4;FLR=23;FRR=21;DER=18	0.18	['Medtr1g032900']
1082	chr1	11781168	11781169	1	CLR=0;CRR=0;SMD=10;FLR=28;FRR=25;DER=15	0.4	['Medtr1g032900']
1083	chr1	11781209	11781210	1	CLR=0;CRR=0;SMD=9;FLR=24;FRR=21;DER=12	0.42	['Medtr1g032900']
1084	chr1	11865364	11865365	1	CLR=0;CRR=0;SMD=5;FLR=31;FRR=24;DER=20	0.2	[]
1085	chr1	11865373	11865374	1	CLR=0;CRR=0;SMD=6;FLR=27;FRR=24;DER=18	0.25	[]
1086	chr1	11881143	11881144	1	CLR=0;CRR=0;SMD=3;FLR=3;FRR=6;DER=0	1	['Medtr1g033080']
1087	chr1	11924135	11924140	5	CLR=0;CRR=0;SMD=9;FLR=11;FRR=11;DER=0	1	['Medtr1g033190']
1088	chr1	11936796	11936822	26	CLR=0;CRR=0;SMD=12;FLR=16;FRR=20;DER=0	1	['Medtr1g033240']
1089	chr1	11946067	11946068	1	CLR=0;CRR=0;SMD=8;FLR=49;FRR=42;DER=35	0.18	[]
1090	chr1	11946086	11946087	1	CLR=0;CRR=0;SMD=4;FLR=43;FRR=40;DER=36	0.1	[]
1091	chr1	11992323	11992324	1	CLR=0;CRR=0;SMD=4;FLR=3;FRR=4;DER=0	1	[]
1092	chr1	12100171	12100172	1	CLR=0;CRR=0;SMD=3;FLR=13;FRR=13;DER=9	0.25	[]
1093	chr1	12145566	12145576	10	CLR=0;CRR=0;SMD=5;FLR=8;FRR=10;DER=0	1	[]
1094	chr1	12378660	12378678	18	CLR=0;CRR=0;SMD=10;FLR=15;FRR=11;DER=0	1	[]
1095	chr1	12378860	12383116	4156	CLR=0;CRR=12;SMD=0;FLR=9;FRR=22;DER=0	1	[]
1096	chr1	12448031	12448036	5	CLR=0;CRR=0;SMD=23;FLR=50;FRR=51;DER=23	0.5	[]
1097	chr1	12448073	12448074	1	CLR=0;CRR=0;SMD=27;FLR=50;FRR=49;DER=19	0.58	[]
1098	chr1	12448100	12448102	2	CLR=0;CRR=0;SMD=25;FLR=50;FRR=43;DER=21	0.54	[]
1099	chr1	12448120	12448122	2	CLR=0;CRR=0;SMD=19;FLR=44;FRR=41;DER=23	0.45	[]
1100	chr1	12465341	12465342	1	CLR=0;CRR=0;SMD=3;FLR=1;FRR=3;DER=0	1	[]
1101	chr1	12541501	12541505	4	CLR=0;CRR=0;SMD=14;FLR=44;FRR=36;DER=24	0.36	[]
1102	chr1	12577113	12577114	1	CLR=0;CRR=0;SMD=6;FLR=7;FRR=6;DER=1	0.85	[]
1103	chr1	12577131	12577132	1	CLR=0;CRR=0;SMD=6;FLR=7;FRR=6;DER=1	0.85	[]
1104	chr1	12577497	12577499	2	CLR=0;CRR=0;SMD=14;FLR=18;FRR=17;DER=1	0.93	[]
1105	chr1	12578438	12578439	1	CLR=0;CRR=0;SMD=23;FLR=22;FRR=24;DER=1	0.95	[]
1106	chr1	12579571	12579572	1	CLR=0;CRR=0;SMD=23;FLR=24;FRR=26;DER=2	0.92	['Medtr1g035260']
1107	chr1	12579591	12579592	1	CLR=0;CRR=0;SMD=28;FLR=27;FRR=26;DER=0	1	['Medtr1g035260']
1108	chr1	12579658	12579659	1	CLR=0;CRR=0;SMD=16;FLR=21;FRR=19;DER=2	0.88	['Medtr1g035260']
1109	chr1	12579743	12579744	1	CLR=0;CRR=0;SMD=10;FLR=12;FRR=11;DER=1	0.9	['Medtr1g035260']
1110	chr1	12583390	12583392	2	CLR=0;CRR=0;SMD=4;FLR=5;FRR=6;DER=0	1	['Medtr1g035260']
1111	chr1	12591796	12591798	2	CLR=0;CRR=0;SMD=14;FLR=17;FRR=13;DER=2	0.87	[]
1112	chr1	12593878	12593879	1	CLR=0;CRR=0;SMD=14;FLR=15;FRR=16;DER=2	0.87	['Medtr1g035230']
1113	chr1	12594918	12594920	2	CLR=0;CRR=0;SMD=14;FLR=17;FRR=12;DER=0	1	['Medtr1g035230']
1114	chr1	12595367	12595368	1	CLR=0;CRR=0;SMD=18;FLR=16;FRR=19;DER=1	0.94	['Medtr1g035230']
1115	chr1	12596246	12596247	1	CLR=0;CRR=0;SMD=18;FLR=21;FRR=19;DER=3	0.85	['Medtr1g035230']
1116	chr1	12597153	12597154	1	CLR=0;CRR=0;SMD=8;FLR=15;FRR=10;DER=5	0.61	['Medtr1g035230']
1117	chr1	12597345	12597346	1	CLR=0;CRR=0;SMD=24;FLR=23;FRR=26;DER=0	1	['Medtr1g035230']
1118	chr1	12597357	12597358	1	CLR=0;CRR=0;SMD=27;FLR=26;FRR=27;DER=1	0.96	['Medtr1g035230']
1119	chr1	12597384	12597385	1	CLR=0;CRR=0;SMD=25;FLR=29;FRR=26;DER=3	0.89	['Medtr1g035230']
1120	chr1	12597425	12597427	2	CLR=0;CRR=0;SMD=27;FLR=28;FRR=27;DER=3	0.9	['Medtr1g035230']
1121	chr1	12597688	12597690	2	CLR=0;CRR=0;SMD=17;FLR=16;FRR=17;DER=1	0.94	[]
1122	chr1	12597741	12597743	2	CLR=0;CRR=0;SMD=18;FLR=18;FRR=16;DER=3	0.85	[]
1123	chr1	12597801	12597802	1	CLR=0;CRR=0;SMD=18;FLR=20;FRR=17;DER=0	1	[]
1124	chr1	12597883	12597884	1	CLR=0;CRR=0;SMD=13;FLR=17;FRR=12;DER=2	0.86	[]
1125	chr1	12597892	12597894	2	CLR=0;CRR=0;SMD=13;FLR=15;FRR=15;DER=0	1	[]
1126	chr1	12598015	12598016	1	CLR=0;CRR=0;SMD=3;FLR=16;FRR=14;DER=11	0.21	[]
1127	chr1	12598232	12598233	1	CLR=0;CRR=0;SMD=14;FLR=18;FRR=18;DER=3	0.82	[]
1128	chr1	12598543	12598544	1	CLR=0;CRR=0;SMD=15;FLR=17;FRR=16;DER=0	1	[]
1129	chr1	12598649	12598651	2	CLR=0;CRR=0;SMD=18;FLR=20;FRR=20;DER=3	0.85	[]
1130	chr1	12601360	12601361	1	CLR=0;CRR=0;SMD=17;FLR=19;FRR=20;DER=3	0.85	[]
1131	chr1	12603595	12603596	1	CLR=0;CRR=0;SMD=27;FLR=29;FRR=26;DER=0	1	[]
1132	chr1	12603994	12603996	2	CLR=0;CRR=0;SMD=13;FLR=16;FRR=12;DER=0	1	[]
1133	chr1	12604078	12604079	1	CLR=0;CRR=0;SMD=4;FLR=7;FRR=4;DER=1	0.8	[]
1134	chr1	12604579	12604580	1	CLR=0;CRR=0;SMD=23;FLR=23;FRR=25;DER=0	1	[]
1135	chr1	12605260	12605262	2	CLR=0;CRR=0;SMD=8;FLR=36;FRR=32;DER=24	0.25	[]
1136	chr1	12605952	12605953	1	CLR=0;CRR=0;SMD=11;FLR=11;FRR=11;DER=0	1	[]
1137	chr1	12608773	12608775	2	CLR=0;CRR=0;SMD=15;FLR=17;FRR=16;DER=1	0.93	[]
1138	chr1	12608897	12608898	1	CLR=0;CRR=0;SMD=18;FLR=17;FRR=19;DER=1	0.94	[]
1139	chr1	12610441	12610442	1	CLR=0;CRR=0;SMD=13;FLR=12;FRR=13;DER=0	1	['Medtr1g035190']
1140	chr1	12610491	12610492	1	CLR=0;CRR=0;SMD=10;FLR=12;FRR=10;DER=1	0.9	['Medtr1g035190']
1141	chr1	12610520	12610521	1	CLR=0;CRR=0;SMD=9;FLR=10;FRR=9;DER=0	1	['Medtr1g035190']
1142	chr1	12610538	12610541	3	CLR=0;CRR=0;SMD=10;FLR=10;FRR=10;DER=3	0.76	['Medtr1g035190']
1143	chr1	12611458	12611459	1	CLR=0;CRR=0;SMD=16;FLR=16;FRR=16;DER=0	1	['Medtr1g035190']
1144	chr1	12611527	12611528	1	CLR=0;CRR=0;SMD=15;FLR=18;FRR=16;DER=1	0.93	['Medtr1g035190']
1145	chr1	12611841	12611842	1	CLR=0;CRR=0;SMD=15;FLR=16;FRR=16;DER=2	0.88	['Medtr1g035190']
1146	chr1	12612373	12612374	1	CLR=0;CRR=0;SMD=17;FLR=19;FRR=18;DER=1	0.94	['Medtr1g035190']
1147	chr1	12621605	12621606	1	CLR=0;CRR=0;SMD=11;FLR=15;FRR=11;DER=0	1	[]
1148	chr1	12621873	12621874	1	CLR=0;CRR=0;SMD=3;FLR=3;FRR=4;DER=1	0.75	[]
1149	chr1	12622847	12622848	1	CLR=0;CRR=0;SMD=6;FLR=43;FRR=44;DER=34	0.15	[]
1150	chr1	12622949	12622950	1	CLR=0;CRR=0;SMD=5;FLR=42;FRR=37;DER=32	0.13	[]
1151	chr1	12666605	12666606	1	CLR=0;CRR=0;SMD=19;FLR=19;FRR=14;DER=0	1	[]
1152	chr1	12691534	12691535	1	CLR=0;CRR=0;SMD=4;FLR=16;FRR=17;DER=13	0.23	[]
1153	chr1	12785316	12785317	1	CLR=0;CRR=0;SMD=21;FLR=24;FRR=22;DER=0	1	[]
1154	chr1	12952765	12952835	70	CLR=10;CRR=0;SMD=0;FLR=17;FRR=16;DER=0	1	[]
1155	chr1	13043882	13054308	10327	CLR=0;CRR=19;SMD=0;FLR=17;FRR=45;DER=14	0.57	[]
1156	chr1	13054465	13054466	1	CLR=0;CRR=0;SMD=24;FLR=42;FRR=37;DER=15	0.61	[]
1157	chr1	13054560	13054575	15	CLR=0;CRR=0;SMD=17;FLR=34;FRR=31;DER=13	0.56	[]
1158	chr1	13054610	13054615	5	CLR=0;CRR=0;SMD=18;FLR=35;FRR=32;DER=14	0.56	[]
1159	chr1	13054649	13054653	4	CLR=0;CRR=0;SMD=10;FLR=32;FRR=32;DER=19	0.34	[]
1160	chr1	13054759	13054762	3	CLR=0;CRR=0;SMD=15;FLR=34;FRR=35;DER=15	0.5	[]
1161	chr1	13054765	13054766	1	CLR=0;CRR=0;SMD=15;FLR=31;FRR=37;DER=17	0.46	[]
1162	chr1	13103803	13103804	1	CLR=0;CRR=0;SMD=23;FLR=37;FRR=37;DER=14	0.62	[]
1163	chr1	13103995	13103996	1	CLR=0;CRR=0;SMD=20;FLR=27;FRR=21;DER=3	0.86	[]
1164	chr1	13126947	13126950	3	CLR=0;CRR=0;SMD=4;FLR=24;FRR=23;DER=19	0.17	[]
1165	chr1	13153736	13153750	14	CLR=0;CRR=0;SMD=9;FLR=11;FRR=9;DER=0	1	[]
1166	chr1	13157802	13173708	15833	CLR=0;CRR=7;SMD=0;FLR=2;FRR=8;DER=10	0.41	[]
1167	chr1	13187058	13187062	4	CLR=0;CRR=0;SMD=32;FLR=51;FRR=48;DER=21	0.6	[]
1168	chr1	13187102	13187120	18	CLR=0;CRR=0;SMD=5;FLR=43;FRR=35;DER=29	0.14	[]
1169	chr1	13187176	13187177	1	CLR=0;CRR=0;SMD=20;FLR=36;FRR=33;DER=12	0.62	[]
1170	chr1	13187317	13187318	1	CLR=0;CRR=0;SMD=18;FLR=40;FRR=40;DER=22	0.45	[]
1171	chr1	13187849	13187861	12	CLR=0;CRR=0;SMD=5;FLR=26;FRR=29;DER=22	0.18	[]
1172	chr1	13212114	13212117	3	CLR=0;CRR=0;SMD=13;FLR=70;FRR=66;DER=49	0.2	[]
1173	chr1	13212302	13212314	12	CLR=0;CRR=0;SMD=17;FLR=132;FRR=127;DER=103	0.14	[]
1174	chr1	13223437	13223438	1	CLR=0;CRR=0;SMD=11;FLR=12;FRR=11;DER=1	0.91	[]
1175	chr1	13247221	13247223	2	CLR=0;CRR=0;SMD=10;FLR=34;FRR=41;DER=23	0.3	[]
1176	chr1	13247292	13247296	4	CLR=0;CRR=0;SMD=21;FLR=47;FRR=48;DER=22	0.48	[]
1177	chr1	13416386	13416387	1	CLR=0;CRR=0;SMD=6;FLR=35;FRR=39;DER=30	0.16	['Medtr1g036520']
1178	chr1	13451377	13451379	2	CLR=0;CRR=0;SMD=13;FLR=23;FRR=23;DER=10	0.56	[]
1179	chr1	13451705	13451717	12	CLR=0;CRR=0;SMD=15;FLR=35;FRR=35;DER=18	0.45	[]
1180	chr1	13452391	13461293	8798	CLR=0;CRR=11;SMD=0;FLR=24;FRR=19;DER=10	0.52	[]
1181	chr1	13463150	13463248	98	CLR=11;CRR=0;SMD=0;FLR=45;FRR=76;DER=39	0.22	['Medtr1g036630']
1182	chr1	13482965	13482967	2	CLR=0;CRR=0;SMD=7;FLR=27;FRR=28;DER=20	0.25	[]
1183	chr1	13483194	13483196	2	CLR=0;CRR=0;SMD=16;FLR=44;FRR=47;DER=25	0.39	[]
1184	chr1	13483300	13483301	1	CLR=0;CRR=0;SMD=8;FLR=40;FRR=30;DER=26	0.23	[]
1185	chr1	13483573	13483574	1	CLR=0;CRR=0;SMD=17;FLR=36;FRR=43;DER=22	0.43	[]
1186	chr1	13485049	13485050	1	CLR=0;CRR=0;SMD=12;FLR=17;FRR=16;DER=2	0.85	[]
1187	chr1	13493735	13493737	2	CLR=0;CRR=0;SMD=14;FLR=23;FRR=19;DER=6	0.7	['Medtr1g036730']
1188	chr1	13505295	13505305	10	CLR=0;CRR=0;SMD=9;FLR=13;FRR=12;DER=2	0.81	['Medtr1g036750']
1189	chr1	13528483	13528487	4	CLR=0;CRR=0;SMD=10;FLR=20;FRR=25;DER=10	0.5	[]
1190	chr1	13541182	13541185	3	CLR=0;CRR=0;SMD=12;FLR=12;FRR=14;DER=0	1	['Medtr1g036800']
1191	chr1	13570627	13570629	2	CLR=0;CRR=0;SMD=16;FLR=40;FRR=37;DER=20	0.44	[]
1192	chr1	13570645	13570646	1	CLR=0;CRR=0;SMD=14;FLR=37;FRR=38;DER=23	0.37	[]
1193	chr1	13615712	13615713	1	CLR=0;CRR=0;SMD=9;FLR=7;FRR=10;DER=0	1	['Medtr1g037010']
1194	chr1	13627189	13627190	1	CLR=0;CRR=0;SMD=15;FLR=16;FRR=14;DER=1	0.93	[]
1195	chr1	13634973	13634974	1	CLR=0;CRR=0;SMD=18;FLR=17;FRR=18;DER=0	1	[]
1196	chr1	13639159	13639160	1	CLR=0;CRR=0;SMD=11;FLR=11;FRR=14;DER=0	1	[]
1197	chr1	13646242	13646254	12	CLR=0;CRR=0;SMD=9;FLR=26;FRR=24;DER=15	0.37	['Medtr1g037130']
1198	chr1	13667387	13667388	1	CLR=0;CRR=0;SMD=10;FLR=8;FRR=11;DER=1	0.9	['Medtr1g037150']
1199	chr1	13681077	13681079	2	CLR=0;CRR=0;SMD=22;FLR=28;FRR=24;DER=3	0.88	[]
1200	chr1	13722328	13722330	2	CLR=0;CRR=0;SMD=10;FLR=33;FRR=33;DER=22	0.31	['Medtr1g037280']
1201	chr1	13799429	13799432	3	CLR=0;CRR=0;SMD=7;FLR=7;FRR=6;DER=0	1	[]
1202	chr1	13850154	13850158	4	CLR=0;CRR=0;SMD=8;FLR=48;FRR=51;DER=36	0.18	['Medtr1g037500']
1203	chr1	13880705	13880708	3	CLR=0;CRR=0;SMD=7;FLR=13;FRR=10;DER=3	0.7	[]
1204	chr1	13881443	13881446	3	CLR=0;CRR=0;SMD=10;FLR=95;FRR=98;DER=83	0.1	[]
1205	chr1	13883149	13883152	3	CLR=0;CRR=0;SMD=14;FLR=14;FRR=18;DER=1	0.93	[]
1206	chr1	13883610	13883611	1	CLR=0;CRR=0;SMD=10;FLR=29;FRR=31;DER=17	0.37	[]
1207	chr1	13883677	13883678	1	CLR=0;CRR=0;SMD=19;FLR=34;FRR=27;DER=16	0.54	[]
1208	chr1	13883753	13883771	18	CLR=0;CRR=0;SMD=6;FLR=28;FRR=25;DER=22	0.21	[]
1209	chr1	13960503	13960527	24	CLR=0;CRR=0;SMD=6;FLR=7;FRR=6;DER=0	1	['Medtr1g037650']
1210	chr1	13967656	13967657	1	CLR=0;CRR=0;SMD=12;FLR=13;FRR=15;DER=2	0.85	[]
1211	chr1	13968507	13968524	17	CLR=0;CRR=0;SMD=7;FLR=8;FRR=8;DER=0	1	[]
1212	chr1	13977202	13977259	57	CLR=8;CRR=0;SMD=0;FLR=13;FRR=9;DER=0	1	['Medtr1g037680']
1213	chr1	13977867	13977868	1	CLR=0;CRR=0;SMD=9;FLR=11;FRR=11;DER=2	0.81	['Medtr1g037680']
1214	chr1	13986366	13986384	18	CLR=0;CRR=0;SMD=14;FLR=16;FRR=16;DER=0	1	['Medtr1g037690']
1215	chr1	14084525	14084526	1	CLR=0;CRR=0;SMD=18;FLR=19;FRR=18;DER=0	1	['Medtr1g038520']
1216	chr1	14084543	14084544	1	CLR=0;CRR=0;SMD=16;FLR=18;FRR=18;DER=3	0.84	['Medtr1g038520']
1217	chr1	14084588	14084589	1	CLR=0;CRR=0;SMD=15;FLR=17;FRR=16;DER=1	0.93	['Medtr1g038520']
1218	chr1	14085638	14085639	1	CLR=0;CRR=0;SMD=19;FLR=20;FRR=19;DER=2	0.9	['Medtr1g038520']
1219	chr1	14086029	14086031	2	CLR=0;CRR=0;SMD=17;FLR=21;FRR=14;DER=4	0.8	['Medtr1g038520']
1220	chr1	14086881	14086882	1	CLR=0;CRR=0;SMD=18;FLR=21;FRR=22;DER=3	0.85	[]
1221	chr1	14087040	14087041	1	CLR=0;CRR=0;SMD=6;FLR=13;FRR=13;DER=5	0.54	[]
1222	chr1	14087056	14087057	1	CLR=0;CRR=0;SMD=6;FLR=14;FRR=8;DER=4	0.6	[]
1223	chr1	14087120	14087122	2	CLR=0;CRR=0;SMD=7;FLR=7;FRR=10;DER=0	1	[]
1224	chr1	14087994	14087996	2	CLR=0;CRR=0;SMD=20;FLR=22;FRR=20;DER=0	1	[]
1225	chr1	14088233	14088234	1	CLR=0;CRR=0;SMD=21;FLR=22;FRR=20;DER=1	0.95	[]
1226	chr1	14088286	14088287	1	CLR=0;CRR=0;SMD=19;FLR=21;FRR=18;DER=3	0.86	[]
1227	chr1	14089465	14089466	1	CLR=0;CRR=0;SMD=14;FLR=18;FRR=16;DER=0	1	[]
1228	chr1	14090826	14090828	2	CLR=0;CRR=0;SMD=24;FLR=28;FRR=28;DER=2	0.92	[]
1229	chr1	14090852	14090853	1	CLR=0;CRR=0;SMD=26;FLR=29;FRR=27;DER=2	0.92	[]
1230	chr1	14091223	14091224	1	CLR=0;CRR=0;SMD=10;FLR=12;FRR=11;DER=1	0.9	[]
1231	chr1	14097438	14097439	1	CLR=0;CRR=0;SMD=8;FLR=11;FRR=11;DER=0	1	[]
1232	chr1	14100867	14100868	1	CLR=0;CRR=0;SMD=14;FLR=18;FRR=15;DER=1	0.93	[]
1233	chr1	14101024	14101025	1	CLR=0;CRR=0;SMD=20;FLR=20;FRR=21;DER=2	0.9	[]
1234	chr1	14102029	14102030	1	CLR=0;CRR=0;SMD=9;FLR=11;FRR=6;DER=0	1	[]
1235	chr1	14102040	14102043	3	CLR=0;CRR=0;SMD=6;FLR=9;FRR=6;DER=0	1	[]
1236	chr1	14102084	14102085	1	CLR=0;CRR=0;SMD=6;FLR=6;FRR=10;DER=2	0.75	[]
1237	chr1	14102108	14102109	1	CLR=0;CRR=0;SMD=7;FLR=10;FRR=10;DER=0	1	[]
1238	chr1	14102332	14102333	1	CLR=0;CRR=0;SMD=18;FLR=16;FRR=18;DER=0	1	[]
1239	chr1	14103175	14103176	1	CLR=0;CRR=0;SMD=15;FLR=16;FRR=15;DER=1	0.93	[]
1240	chr1	14104120	14104121	1	CLR=0;CRR=0;SMD=18;FLR=19;FRR=18;DER=0	1	[]
1241	chr1	14104684	14104685	1	CLR=0;CRR=0;SMD=8;FLR=8;FRR=8;DER=0	1	[]
1242	chr1	14104697	14104699	2	CLR=0;CRR=0;SMD=10;FLR=8;FRR=11;DER=4	0.71	[]
1243	chr1	14105573	14105574	1	CLR=0;CRR=0;SMD=16;FLR=16;FRR=17;DER=1	0.94	['Medtr1g037850']
1244	chr1	14105941	14105942	1	CLR=0;CRR=0;SMD=13;FLR=12;FRR=12;DER=0	1	['Medtr1g037850']
1245	chr1	14106135	14106136	1	CLR=0;CRR=0;SMD=15;FLR=18;FRR=17;DER=1	0.93	['Medtr1g037850']
1246	chr1	14113146	14113147	1	CLR=0;CRR=0;SMD=21;FLR=25;FRR=21;DER=0	1	[]
1247	chr1	14118820	14118821	1	CLR=0;CRR=0;SMD=21;FLR=21;FRR=22;DER=1	0.95	[]
1248	chr1	14118975	14118977	2	CLR=0;CRR=0;SMD=12;FLR=13;FRR=11;DER=2	0.85	[]
1249	chr1	14118992	14118993	1	CLR=0;CRR=0;SMD=10;FLR=11;FRR=8;DER=0	1	[]
1250	chr1	14119188	14119189	1	CLR=0;CRR=0;SMD=7;FLR=9;FRR=6;DER=1	0.87	['Medtr1g038460']
1251	chr1	14119199	14119201	2	CLR=0;CRR=0;SMD=7;FLR=8;FRR=9;DER=0	1	['Medtr1g038460']
1252	chr1	14119841	14119842	1	CLR=0;CRR=0;SMD=18;FLR=17;FRR=17;DER=0	1	[]
1253	chr1	14120377	14120378	1	CLR=0;CRR=0;SMD=21;FLR=26;FRR=22;DER=3	0.87	[]
1254	chr1	14125439	14125441	2	CLR=0;CRR=0;SMD=24;FLR=28;FRR=25;DER=1	0.96	[]
1255	chr1	14125451	14125452	1	CLR=0;CRR=0;SMD=25;FLR=25;FRR=25;DER=3	0.89	[]
1256	chr1	14125462	14125463	1	CLR=0;CRR=0;SMD=24;FLR=26;FRR=27;DER=2	0.92	[]
1257	chr1	14125764	14125765	1	CLR=0;CRR=0;SMD=21;FLR=25;FRR=21;DER=0	1	[]
1258	chr1	14125868	14125869	1	CLR=0;CRR=0;SMD=14;FLR=18;FRR=15;DER=2	0.87	[]
1259	chr1	14125904	14125905	1	CLR=0;CRR=0;SMD=17;FLR=17;FRR=17;DER=0	1	[]
1260	chr1	14128788	14128789	1	CLR=0;CRR=0;SMD=12;FLR=14;FRR=12;DER=2	0.85	['Medtr1g038430']
1261	chr1	14133995	14133996	1	CLR=0;CRR=0;SMD=17;FLR=18;FRR=16;DER=0	1	[]
1262	chr1	14134034	14134035	1	CLR=0;CRR=0;SMD=13;FLR=16;FRR=16;DER=2	0.86	[]
1263	chr1	14134124	14134125	1	CLR=0;CRR=0;SMD=16;FLR=20;FRR=19;DER=3	0.84	[]
1264	chr1	14135086	14135087	1	CLR=0;CRR=0;SMD=13;FLR=14;FRR=13;DER=1	0.92	[]
1265	chr1	14135429	14135430	1	CLR=0;CRR=0;SMD=13;FLR=14;FRR=14;DER=0	1	[]
1266	chr1	14136065	14136066	1	CLR=0;CRR=0;SMD=23;FLR=26;FRR=24;DER=0	1	[]
1267	chr1	14137113	14137115	2	CLR=0;CRR=0;SMD=13;FLR=13;FRR=15;DER=2	0.86	[]
1268	chr1	14137854	14137855	1	CLR=0;CRR=0;SMD=23;FLR=25;FRR=24;DER=0	1	[]
1269	chr1	14143391	14143392	1	CLR=0;CRR=0;SMD=14;FLR=16;FRR=13;DER=1	0.93	[]
1270	chr1	14145847	14145848	1	CLR=0;CRR=0;SMD=9;FLR=11;FRR=11;DER=0	1	['Medtr1g038380']
1271	chr1	14145851	14145852	1	CLR=0;CRR=0;SMD=8;FLR=10;FRR=12;DER=1	0.88	['Medtr1g038380']
1272	chr1	14148160	14148161	1	CLR=0;CRR=0;SMD=28;FLR=28;FRR=27;DER=1	0.96	[]
1273	chr1	14148178	14148179	1	CLR=0;CRR=0;SMD=28;FLR=28;FRR=30;DER=0	1	[]
1274	chr1	14148705	14148706	1	CLR=0;CRR=0;SMD=6;FLR=12;FRR=9;DER=3	0.66	[]
1275	chr1	14148817	14148819	2	CLR=0;CRR=0;SMD=11;FLR=9;FRR=12;DER=0	1	[]
1276	chr1	14149049	14149050	1	CLR=0;CRR=0;SMD=10;FLR=12;FRR=8;DER=2	0.83	[]
1277	chr1	14151810	14151811	1	CLR=0;CRR=0;SMD=7;FLR=8;FRR=6;DER=1	0.87	[]
1278	chr1	14152869	14152870	1	CLR=0;CRR=0;SMD=19;FLR=20;FRR=18;DER=0	1	[]
1279	chr1	14152918	14152920	2	CLR=0;CRR=0;SMD=16;FLR=18;FRR=17;DER=1	0.94	[]
1280	chr1	14153289	14153290	1	CLR=0;CRR=0;SMD=18;FLR=20;FRR=20;DER=1	0.94	[]
1281	chr1	14154065	14154067	2	CLR=0;CRR=0;SMD=14;FLR=19;FRR=17;DER=0	1	[]
1282	chr1	14154634	14154635	1	CLR=0;CRR=0;SMD=25;FLR=25;FRR=25;DER=1	0.96	['Medtr1g038370']
1283	chr1	14154717	14154718	1	CLR=0;CRR=0;SMD=26;FLR=27;FRR=27;DER=0	1	['Medtr1g038370']
1284	chr1	14160840	14160841	1	CLR=0;CRR=0;SMD=23;FLR=23;FRR=24;DER=1	0.95	[]
1285	chr1	14161538	14161539	1	CLR=0;CRR=0;SMD=9;FLR=12;FRR=8;DER=0	1	[]
1286	chr1	14161556	14161557	1	CLR=0;CRR=0;SMD=10;FLR=9;FRR=12;DER=1	0.9	[]
1287	chr1	14166213	14166214	1	CLR=0;CRR=0;SMD=11;FLR=14;FRR=10;DER=3	0.78	['Medtr1g038340']
1288	chr1	14166232	14166234	2	CLR=0;CRR=0;SMD=10;FLR=11;FRR=10;DER=0	1	['Medtr1g038340']
1289	chr1	14166253	14166254	1	CLR=0;CRR=0;SMD=12;FLR=10;FRR=10;DER=0	1	[]
1290	chr1	14166268	14166269	1	CLR=0;CRR=0;SMD=9;FLR=11;FRR=10;DER=1	0.9	[]
1291	chr1	14166304	14166305	1	CLR=0;CRR=0;SMD=9;FLR=10;FRR=9;DER=0	1	[]
1292	chr1	14167556	14167557	1	CLR=0;CRR=0;SMD=12;FLR=11;FRR=13;DER=2	0.85	[]
1293	chr1	14168300	14168301	1	CLR=0;CRR=0;SMD=13;FLR=15;FRR=12;DER=0	1	[]
1294	chr1	14169585	14169588	3	CLR=0;CRR=0;SMD=14;FLR=25;FRR=21;DER=10	0.58	[]
1295	chr1	14170925	14170926	2	CLR=0;CRR=0;SMD=6;FLR=6;FRR=8;DER=0	1	[]
1296	chr1	14172885	14172887	2	CLR=0;CRR=0;SMD=20;FLR=17;FRR=21;DER=5	0.8	[]
1297	chr1	14174692	14174693	1	CLR=0;CRR=0;SMD=6;FLR=8;FRR=6;DER=1	0.85	[]
1298	chr1	14174838	14174839	1	CLR=0;CRR=0;SMD=14;FLR=16;FRR=16;DER=3	0.82	[]
1299	chr1	14175161	14175162	1	CLR=0;CRR=0;SMD=15;FLR=17;FRR=16;DER=0	1	[]
1300	chr1	14175196	14175198	2	CLR=0;CRR=0;SMD=12;FLR=16;FRR=11;DER=0	1	[]
1301	chr1	14175309	14175310	1	CLR=0;CRR=0;SMD=21;FLR=21;FRR=21;DER=0	1	[]
1302	chr1	14175313	14175314	1	CLR=0;CRR=0;SMD=20;FLR=21;FRR=22;DER=1	0.95	[]
1303	chr1	14178564	14178565	1	CLR=0;CRR=0;SMD=18;FLR=23;FRR=19;DER=2	0.9	['Medtr1g038300']
1304	chr1	14178577	14178579	2	CLR=0;CRR=0;SMD=19;FLR=20;FRR=22;DER=4	0.82	['Medtr1g038300']
1305	chr1	14178753	14178754	1	CLR=0;CRR=0;SMD=22;FLR=20;FRR=23;DER=1	0.95	['Medtr1g038300']
1306	chr1	14178868	14178869	1	CLR=0;CRR=0;SMD=25;FLR=23;FRR=25;DER=0	1	['Medtr1g038300']
1307	chr1	14178929	14178931	2	CLR=0;CRR=0;SMD=23;FLR=25;FRR=25;DER=1	0.95	['Medtr1g038300']
1308	chr1	14178968	14178969	1	CLR=0;CRR=0;SMD=26;FLR=28;FRR=26;DER=1	0.96	['Medtr1g038300']
1309	chr1	14184043	14184044	1	CLR=0;CRR=0;SMD=25;FLR=26;FRR=24;DER=0	1	[]
1310	chr1	14184257	14184258	1	CLR=0;CRR=0;SMD=23;FLR=24;FRR=25;DER=1	0.95	[]
1311	chr1	14184331	14184333	2	CLR=0;CRR=0;SMD=24;FLR=28;FRR=21;DER=1	0.96	[]
1312	chr1	14185112	14185113	1	CLR=0;CRR=0;SMD=15;FLR=15;FRR=16;DER=0	1	[]
1313	chr1	14185324	14185325	1	CLR=0;CRR=0;SMD=31;FLR=31;FRR=28;DER=0	1	[]
1314	chr1	14186430	14186431	1	CLR=0;CRR=0;SMD=21;FLR=24;FRR=20;DER=0	1	[]
1315	chr1	14186444	14186446	2	CLR=0;CRR=0;SMD=15;FLR=22;FRR=22;DER=5	0.75	[]
1316	chr1	14190492	14190493	1	CLR=0;CRR=0;SMD=19;FLR=20;FRR=19;DER=0	1	[]
1317	chr1	14190682	14190684	2	CLR=0;CRR=0;SMD=12;FLR=15;FRR=13;DER=0	1	[]
1318	chr1	14191189	14191191	2	CLR=0;CRR=0;SMD=15;FLR=18;FRR=18;DER=2	0.88	[]
1319	chr1	14196623	14196624	1	CLR=0;CRR=0;SMD=21;FLR=25;FRR=22;DER=4	0.84	[]
1320	chr1	14197313	14197314	1	CLR=0;CRR=0;SMD=14;FLR=15;FRR=15;DER=0	1	[]
1321	chr1	14197753	14197754	1	CLR=0;CRR=0;SMD=16;FLR=17;FRR=19;DER=1	0.94	[]
1322	chr1	14208457	14208458	1	CLR=0;CRR=0;SMD=17;FLR=17;FRR=18;DER=1	0.94	[]
1323	chr1	14271769	14271770	1	CLR=0;CRR=0;SMD=7;FLR=17;FRR=16;DER=9	0.43	[]
1324	chr1	14274269	14274275	6	CLR=0;CRR=0;SMD=7;FLR=47;FRR=48;DER=39	0.15	['Medtr1g038730']
1325	chr1	14276653	14276654	1	CLR=0;CRR=0;SMD=13;FLR=71;FRR=65;DER=52	0.2	[]
1326	chr1	14277034	14277683	649	CLR=7;CRR=5;SMD=0;FLR=73;FRR=40;DER=42	0.22	[]
1327	chr1	14279448	14280151	703	CLR=8;CRR=4;SMD=0;FLR=28;FRR=55;DER=29	0.29	[]
1328	chr1	14281727	14281728	1	CLR=0;CRR=0;SMD=10;FLR=14;FRR=11;DER=4	0.71	[]
1329	chr1	14296174	14296180	6	CLR=0;CRR=0;SMD=70;FLR=179;FRR=160;DER=92	0.43	[]
1330	chr1	14296221	14296223	2	CLR=0;CRR=0;SMD=9;FLR=142;FRR=123;DER=119	0.07	[]
1331	chr1	14413338	14413339	1	CLR=0;CRR=0;SMD=6;FLR=19;FRR=22;DER=17	0.26	[]
1332	chr1	14414151	14414152	1	CLR=0;CRR=0;SMD=4;FLR=12;FRR=15;DER=9	0.3	[]
1333	chr1	14429476	14429477	1	CLR=0;CRR=0;SMD=12;FLR=13;FRR=12;DER=0	1	[]
1334	chr1	14431054	14431055	1	CLR=0;CRR=0;SMD=12;FLR=13;FRR=11;DER=0	1	[]
1335	chr1	14431437	14431439	2	CLR=0;CRR=0;SMD=5;FLR=23;FRR=22;DER=18	0.21	[]
1336	chr1	14476107	14476109	2	CLR=0;CRR=0;SMD=4;FLR=22;FRR=21;DER=18	0.18	[]
1337	chr1	14478547	14478548	1	CLR=0;CRR=0;SMD=3;FLR=31;FRR=26;DER=25	0.1	[]
1338	chr1	14479679	14479680	1	CLR=0;CRR=0;SMD=18;FLR=21;FRR=19;DER=0	1	[]
1339	chr1	14487406	14487407	1	CLR=0;CRR=0;SMD=7;FLR=10;FRR=9;DER=0	1	[]
1340	chr1	14507013	14507014	1	CLR=0;CRR=0;SMD=13;FLR=12;FRR=13;DER=0	1	[]
1341	chr1	14536196	14545702	9354	CLR=0;CRR=18;SMD=0;FLR=49;FRR=63;DER=7	0.72	[]
1342	chr1	14579091	14579103	12	CLR=0;CRR=0;SMD=4;FLR=34;FRR=28;DER=23	0.14	[]
1343	chr1	14688226	14688227	1	CLR=0;CRR=0;SMD=6;FLR=53;FRR=36;DER=38	0.13	[]
1344	chr1	14688373	14688375	2	CLR=0;CRR=0;SMD=10;FLR=44;FRR=47;DER=35	0.22	[]
1345	chr1	14688572	14688573	1	CLR=0;CRR=0;SMD=6;FLR=51;FRR=52;DER=45	0.11	[]
1346	chr1	14689856	14689857	1	CLR=0;CRR=0;SMD=54;FLR=97;FRR=87;DER=39	0.58	[]
1347	chr1	14753788	14753794	6	CLR=0;CRR=0;SMD=6;FLR=37;FRR=35;DER=30	0.16	[]
1348	chr1	14791959	14791960	1	CLR=0;CRR=0;SMD=21;FLR=23;FRR=23;DER=1	0.95	[]
1349	chr1	14813888	14813889	1	CLR=0;CRR=0;SMD=9;FLR=45;FRR=33;DER=32	0.21	[]
1350	chr1	14814666	14814672	6	CLR=0;CRR=0;SMD=5;FLR=10;FRR=11;DER=7	0.41	[]
1351	chr1	14816946	14816948	2	CLR=0;CRR=0;SMD=5;FLR=24;FRR=19;DER=19	0.2	[]
1352	chr1	14894372	14894385	13	CLR=0;CRR=0;SMD=3;FLR=16;FRR=20;DER=14	0.17	[]
1353	chr1	14895805	14902767	6871	CLR=0;CRR=4;SMD=0;FLR=1;FRR=14;DER=0	1	[]
1354	chr1	14911690	14911692	2	CLR=0;CRR=0;SMD=15;FLR=19;FRR=16;DER=3	0.83	[]
1355	chr1	14911701	14911702	1	CLR=0;CRR=0;SMD=16;FLR=17;FRR=20;DER=0	1	[]
1356	chr1	14924515	14924516	1	CLR=0;CRR=0;SMD=9;FLR=30;FRR=30;DER=18	0.33	[]
1357	chr1	14938845	14948944	10008	CLR=0;CRR=9;SMD=0;FLR=12;FRR=17;DER=7	0.56	[]
1358	chr1	15011489	15037521	25926	CLR=0;CRR=6;SMD=0;FLR=18;FRR=22;DER=10	0.37	['Medtr1g040545', 'Medtr1g040615']
1359	chr1	15092838	15092842	4	CLR=0;CRR=0;SMD=11;FLR=15;FRR=10;DER=0	1	['Medtr1g040725']
1360	chr1	15142947	15154664	11616	CLR=0;CRR=4;SMD=0;FLR=6;FRR=4;DER=0	1	[]
1361	chr1	15170821	15170822	1	CLR=0;CRR=0;SMD=5;FLR=18;FRR=15;DER=11	0.31	['Medtr1g040875']
1362	chr1	15182606	15182608	2	CLR=0;CRR=0;SMD=10;FLR=34;FRR=39;DER=25	0.28	[]
1363	chr1	15182648	15182652	4	CLR=0;CRR=0;SMD=14;FLR=39;FRR=40;DER=25	0.35	[]
1364	chr1	15217777	15217780	3	CLR=0;CRR=0;SMD=5;FLR=5;FRR=9;DER=1	0.83	['Medtr1g040995']
1365	chr1	15219773	15219774	1	CLR=0;CRR=0;SMD=11;FLR=14;FRR=10;DER=0	1	['Medtr1g041005']
1366	chr1	15219810	15219811	1	CLR=0;CRR=0;SMD=7;FLR=9;FRR=10;DER=0	1	['Medtr1g041005']
1367	chr1	15314018	15314030	12	CLR=0;CRR=0;SMD=11;FLR=15;FRR=15;DER=2	0.84	[]
1368	chr1	15315495	15315496	1	CLR=0;CRR=0;SMD=3;FLR=20;FRR=18;DER=17	0.15	[]
1369	chr1	15316666	15316667	1	CLR=0;CRR=0;SMD=14;FLR=19;FRR=18;DER=2	0.87	[]
1370	chr1	15392089	15392090	1	CLR=0;CRR=0;SMD=15;FLR=16;FRR=17;DER=1	0.93	[]
1371	chr1	15432236	15432237	1	CLR=0;CRR=0;SMD=6;FLR=49;FRR=45;DER=41	0.12	[]
1372	chr1	15432261	15432266	5	CLR=0;CRR=0;SMD=4;FLR=44;FRR=34;DER=33	0.1	[]
1373	chr1	15433849	15433851	2	CLR=0;CRR=0;SMD=3;FLR=7;FRR=4;DER=0	1	[]
1374	chr1	15473359	15473360	1	CLR=0;CRR=0;SMD=11;FLR=15;FRR=14;DER=1	0.91	[]
1375	chr1	15525375	15525377	2	CLR=0;CRR=0;SMD=16;FLR=18;FRR=18;DER=1	0.94	[]
1376	chr1	15534892	15534900	8	CLR=0;CRR=0;SMD=7;FLR=8;FRR=13;DER=2	0.77	[]
1377	chr1	15535261	15535301	40	CLR=0;CRR=0;SMD=8;FLR=11;FRR=14;DER=0	1	[]
1378	chr1	15623695	15623698	3	CLR=0;CRR=0;SMD=4;FLR=34;FRR=31;DER=29	0.12	[]
1379	chr1	15623703	15623706	3	CLR=0;CRR=0;SMD=4;FLR=34;FRR=29;DER=28	0.12	[]
1380	chr1	15712127	15712143	16	CLR=0;CRR=0;SMD=5;FLR=6;FRR=7;DER=1	0.83	[]
1381	chr1	15718967	15718977	10	CLR=0;CRR=0;SMD=73;FLR=99;FRR=173;DER=18	0.8	['Medtr1g041805']
1382	chr1	15720306	15720307	1	CLR=0;CRR=0;SMD=3;FLR=14;FRR=14;DER=12	0.2	['Medtr1g041805']
1383	chr1	15758707	15758708	1	CLR=0;CRR=0;SMD=18;FLR=18;FRR=18;DER=0	1	[]
1384	chr1	15801446	15801447	1	CLR=0;CRR=0;SMD=16;FLR=17;FRR=16;DER=0	1	[]
1385	chr1	15816203	15816205	2	CLR=0;CRR=0;SMD=3;FLR=23;FRR=25;DER=19	0.13	[]
1386	chr1	15816716	15816718	2	CLR=0;CRR=0;SMD=17;FLR=23;FRR=20;DER=3	0.85	[]
1387	chr1	15816891	15816892	1	CLR=0;CRR=0;SMD=3;FLR=22;FRR=20;DER=16	0.15	[]
1388	chr1	15816978	15816979	1	CLR=0;CRR=0;SMD=5;FLR=34;FRR=30;DER=26	0.16	[]
1389	chr1	15817068	15817069	1	CLR=0;CRR=0;SMD=5;FLR=29;FRR=28;DER=24	0.17	[]
1390	chr1	15817074	15817075	1	CLR=0;CRR=0;SMD=4;FLR=29;FRR=27;DER=24	0.14	[]
1391	chr1	15817528	15817529	1	CLR=0;CRR=0;SMD=8;FLR=41;FRR=37;DER=28	0.22	[]
1392	chr1	15817810	15817811	1	CLR=0;CRR=0;SMD=4;FLR=28;FRR=25;DER=20	0.16	[]
1393	chr1	15817879	15817882	3	CLR=0;CRR=0;SMD=21;FLR=24;FRR=23;DER=3	0.87	[]
1394	chr1	15818083	15818084	1	CLR=0;CRR=0;SMD=3;FLR=21;FRR=21;DER=18	0.14	[]
1395	chr1	15863459	15863460	1	CLR=0;CRR=0;SMD=5;FLR=30;FRR=34;DER=26	0.16	[]
1396	chr1	15875695	15875696	1	CLR=0;CRR=0;SMD=17;FLR=17;FRR=20;DER=1	0.94	[]
1397	chr1	15910629	15910630	1	CLR=0;CRR=0;SMD=9;FLR=19;FRR=25;DER=14	0.39	[]
1398	chr1	15941546	15950000	8374	CLR=0;CRR=15;SMD=0;FLR=3;FRR=16;DER=6	0.71	['Medtr1g442830']
1399	chr1	16031793	16031794	1	CLR=0;CRR=0;SMD=18;FLR=20;FRR=20;DER=0	1	[]
1400	chr1	16047278	16047279	1	CLR=0;CRR=0;SMD=3;FLR=19;FRR=21;DER=18	0.14	[]
1401	chr1	16047292	16047293	1	CLR=0;CRR=0;SMD=3;FLR=21;FRR=20;DER=17	0.15	[]
1402	chr1	16075994	16075995	1	CLR=0;CRR=0;SMD=22;FLR=27;FRR=23;DER=3	0.88	[]
1403	chr1	16123665	16123666	1	CLR=0;CRR=0;SMD=20;FLR=25;FRR=19;DER=3	0.86	[]
1404	chr1	16132828	16132832	4	CLR=0;CRR=0;SMD=6;FLR=33;FRR=34;DER=26	0.18	[]
1405	chr1	16132869	16132870	1	CLR=0;CRR=0;SMD=3;FLR=36;FRR=36;DER=31	0.08	[]
1406	chr1	16133040	16133041	1	CLR=0;CRR=0;SMD=9;FLR=56;FRR=57;DER=43	0.17	[]
1407	chr1	16133048	16133051	3	CLR=0;CRR=0;SMD=3;FLR=56;FRR=59;DER=54	0.05	[]
1408	chr1	16133115	16133126	11	CLR=0;CRR=0;SMD=4;FLR=59;FRR=42;DER=45	0.08	[]
1409	chr1	16133126	16133129	3	CLR=0;CRR=0;SMD=4;FLR=53;FRR=41;DER=39	0.09	[]
1410	chr1	16133214	16133218	1	CLR=0;CRR=0;SMD=3;FLR=9;FRR=8;DER=25	0.1	[]
1411	chr1	16133308	16133312	4	CLR=0;CRR=0;SMD=12;FLR=20;FRR=29;DER=11	0.52	[]
1412	chr1	16133342	16133343	1	CLR=0;CRR=0;SMD=11;FLR=39;FRR=54;DER=34	0.24	[]
1413	chr1	16133367	16133369	2	CLR=0;CRR=0;SMD=3;FLR=57;FRR=68;DER=59	0.04	[]
1414	chr1	16133444	16133445	1	CLR=0;CRR=0;SMD=46;FLR=77;FRR=79;DER=30	0.6	[]
1415	chr1	16133853	16133855	2	CLR=0;CRR=0;SMD=30;FLR=97;FRR=82;DER=62	0.32	[]
1416	chr1	16134276	16134277	1	CLR=0;CRR=0;SMD=4;FLR=34;FRR=36;DER=30	0.11	[]
1417	chr1	16134431	16134432	1	CLR=0;CRR=0;SMD=24;FLR=52;FRR=51;DER=35	0.4	[]
1418	chr1	16134442	16134443	1	CLR=0;CRR=0;SMD=8;FLR=52;FRR=52;DER=42	0.16	[]
1419	chr1	16134886	16134899	13	CLR=0;CRR=0;SMD=5;FLR=20;FRR=26;DER=16	0.23	[]
1420	chr1	16145820	16145821	1	CLR=0;CRR=0;SMD=27;FLR=30;FRR=27;DER=1	0.96	[]
1421	chr1	16149750	16149751	1	CLR=0;CRR=0;SMD=15;FLR=20;FRR=16;DER=4	0.78	[]
1422	chr1	16149764	16149765	1	CLR=0;CRR=0;SMD=17;FLR=17;FRR=16;DER=0	1	[]
1423	chr1	16159781	16159782	1	CLR=0;CRR=0;SMD=21;FLR=22;FRR=23;DER=0	1	[]
1424	chr1	16187623	16187624	1	CLR=0;CRR=0;SMD=7;FLR=18;FRR=17;DER=9	0.43	[]
1425	chr1	16187950	16187952	2	CLR=0;CRR=0;SMD=4;FLR=17;FRR=14;DER=13	0.23	[]
1426	chr1	16201339	16201349	10	CLR=0;CRR=0;SMD=3;FLR=76;FRR=69;DER=67	0.04	[]
1427	chr1	16201392	16201398	6	CLR=0;CRR=0;SMD=3;FLR=63;FRR=53;DER=52	0.05	[]
1428	chr1	16201671	16201675	3	CLR=0;CRR=0;SMD=4;FLR=46;FRR=45;DER=56	0.06	[]
1429	chr1	16201679	16201681	2	CLR=0;CRR=0;SMD=4;FLR=45;FRR=44;DER=42	0.08	[]
1430	chr1	16203990	16203991	1	CLR=0;CRR=0;SMD=5;FLR=61;FRR=64;DER=55	0.08	[]
1431	chr1	16204323	16204331	8	CLR=0;CRR=0;SMD=3;FLR=22;FRR=18;DER=16	0.15	[]
1432	chr1	16206138	16206140	2	CLR=0;CRR=0;SMD=15;FLR=29;FRR=28;DER=14	0.51	[]
1433	chr1	16206206	16206208	2	CLR=0;CRR=0;SMD=5;FLR=36;FRR=36;DER=30	0.14	[]
1434	chr1	16206218	16206220	2	CLR=0;CRR=0;SMD=8;FLR=37;FRR=38;DER=30	0.21	[]
1435	chr1	16206770	16206771	1	CLR=0;CRR=0;SMD=3;FLR=75;FRR=81;DER=71	0.04	[]
1436	chr1	16209351	16209357	6	CLR=0;CRR=0;SMD=5;FLR=36;FRR=34;DER=28	0.15	[]
1437	chr1	16209519	16209520	1	CLR=0;CRR=0;SMD=3;FLR=30;FRR=30;DER=27	0.1	[]
1438	chr1	16210523	16210536	13	CLR=0;CRR=0;SMD=6;FLR=54;FRR=53;DER=44	0.12	[]
1439	chr1	16211913	16211914	1	CLR=0;CRR=0;SMD=3;FLR=50;FRR=54;DER=47	0.06	[]
1440	chr1	16212422	16212423	1	CLR=0;CRR=0;SMD=4;FLR=10;FRR=13;DER=8	0.33	[]
1441	chr1	16212448	16212449	1	CLR=0;CRR=0;SMD=4;FLR=13;FRR=14;DER=9	0.3	[]
1442	chr1	16213021	16213022	1	CLR=0;CRR=0;SMD=5;FLR=35;FRR=30;DER=23	0.17	[]
1443	chr1	16226472	16226473	1	CLR=0;CRR=0;SMD=5;FLR=22;FRR=24;DER=18	0.21	[]
1444	chr1	16226532	16226533	1	CLR=0;CRR=0;SMD=3;FLR=30;FRR=30;DER=28	0.09	[]
1445	chr1	16226573	16226574	1	CLR=0;CRR=0;SMD=4;FLR=32;FRR=29;DER=27	0.12	[]
1446	chr1	16292527	16292669	142	CLR=56;CRR=0;SMD=0;FLR=365;FRR=322;DER=17	0.76	[]
1447	chr1	16297287	16297290	3	CLR=0;CRR=0;SMD=20;FLR=24;FRR=25;DER=0	1	[]
1448	chr1	16333800	16333801	1	CLR=0;CRR=0;SMD=21;FLR=24;FRR=20;DER=1	0.95	[]
1449	chr1	16334033	16334034	1	CLR=0;CRR=0;SMD=12;FLR=18;FRR=11;DER=1	0.92	[]
1450	chr1	16340571	16340572	1	CLR=0;CRR=0;SMD=3;FLR=27;FRR=27;DER=23	0.11	[]
1451	chr1	16343183	16343184	1	CLR=0;CRR=0;SMD=4;FLR=2;FRR=8;DER=1	0.8	[]
1452	chr1	16345691	16345692	1	CLR=0;CRR=0;SMD=5;FLR=23;FRR=22;DER=15	0.25	[]
1453	chr1	16348066	16348067	1	CLR=0;CRR=0;SMD=3;FLR=22;FRR=17;DER=15	0.16	[]
1454	chr1	16349894	16349895	1	CLR=0;CRR=0;SMD=4;FLR=3;FRR=4;DER=0	1	[]
1455	chr1	16350298	16350300	2	CLR=0;CRR=0;SMD=4;FLR=48;FRR=48;DER=42	0.08	[]
1456	chr1	16357254	16357255	1	CLR=0;CRR=0;SMD=17;FLR=18;FRR=17;DER=0	1	[]
1457	chr1	16358071	16358072	1	CLR=0;CRR=0;SMD=13;FLR=13;FRR=12;DER=0	1	[]
1458	chr1	16358140	16358141	1	CLR=0;CRR=0;SMD=16;FLR=16;FRR=17;DER=0	1	[]
1459	chr1	16359839	16359840	1	CLR=0;CRR=0;SMD=17;FLR=19;FRR=20;DER=1	0.94	[]
1460	chr1	16361048	16361049	1	CLR=0;CRR=0;SMD=12;FLR=13;FRR=13;DER=0	1	[]
1461	chr1	16365391	16365392	1	CLR=0;CRR=0;SMD=21;FLR=25;FRR=19;DER=3	0.87	[]
1462	chr1	16370666	16370668	2	CLR=0;CRR=0;SMD=11;FLR=32;FRR=34;DER=21	0.34	[]
1463	chr1	16371184	16371205	21	CLR=0;CRR=0;SMD=16;FLR=45;FRR=45;DER=24	0.4	[]
1464	chr1	16371341	16371350	9	CLR=0;CRR=0;SMD=9;FLR=32;FRR=25;DER=18	0.33	[]
1465	chr1	16372230	16372231	1	CLR=0;CRR=0;SMD=15;FLR=20;FRR=17;DER=2	0.88	[]
1466	chr1	16373127	16373129	2	CLR=0;CRR=0;SMD=83;FLR=130;FRR=104;DER=27	0.75	[]
1467	chr1	16373697	16373698	1	CLR=0;CRR=0;SMD=15;FLR=15;FRR=17;DER=0	1	[]
1468	chr1	16374372	16374392	20	CLR=0;CRR=0;SMD=3;FLR=8;FRR=10;DER=8	0.27	[]
1469	chr1	16380137	16380138	1	CLR=0;CRR=0;SMD=14;FLR=16;FRR=14;DER=1	0.93	[]
1470	chr1	16384648	16384649	1	CLR=0;CRR=0;SMD=25;FLR=29;FRR=25;DER=1	0.96	[]
1471	chr1	16385967	16385968	1	CLR=0;CRR=0;SMD=15;FLR=16;FRR=16;DER=2	0.88	[]
1472	chr1	16386661	16386662	1	CLR=0;CRR=0;SMD=14;FLR=19;FRR=13;DER=3	0.82	[]
1473	chr1	16386674	16386675	1	CLR=0;CRR=0;SMD=13;FLR=15;FRR=13;DER=0	1	[]
1474	chr1	16388792	16388793	1	CLR=0;CRR=0;SMD=17;FLR=19;FRR=17;DER=1	0.94	[]
1475	chr1	16389405	16389406	1	CLR=0;CRR=0;SMD=22;FLR=22;FRR=22;DER=1	0.95	[]
1476	chr1	16390269	16390270	1	CLR=0;CRR=0;SMD=19;FLR=20;FRR=20;DER=0	1	[]
1477	chr1	16390536	16390537	1	CLR=0;CRR=0;SMD=18;FLR=19;FRR=19;DER=2	0.9	[]
1478	chr1	16392332	16392333	1	CLR=0;CRR=0;SMD=7;FLR=11;FRR=7;DER=0	1	['Medtr1g043690']
1479	chr1	16393145	16393146	1	CLR=0;CRR=0;SMD=21;FLR=22;FRR=22;DER=0	1	['Medtr1g043690']
1480	chr1	16400943	16400944	1	CLR=0;CRR=0;SMD=17;FLR=16;FRR=16;DER=0	1	[]
1481	chr1	16402027	16402028	1	CLR=0;CRR=0;SMD=17;FLR=20;FRR=16;DER=0	1	[]
1482	chr1	16403598	16403599	1	CLR=0;CRR=0;SMD=10;FLR=29;FRR=29;DER=17	0.37	[]
1483	chr1	16406051	16406052	1	CLR=0;CRR=0;SMD=24;FLR=26;FRR=25;DER=0	1	[]
1484	chr1	16408410	16408411	1	CLR=0;CRR=0;SMD=21;FLR=21;FRR=21;DER=0	1	[]
1485	chr1	16413767	16413768	1	CLR=0;CRR=0;SMD=19;FLR=19;FRR=22;DER=0	1	[]
1486	chr1	16414873	16414874	1	CLR=0;CRR=0;SMD=21;FLR=22;FRR=21;DER=0	1	['Medtr1g043760']
1487	chr1	16415005	16415006	1	CLR=0;CRR=0;SMD=15;FLR=17;FRR=18;DER=1	0.93	['Medtr1g043760']
1488	chr1	16418013	16418014	1	CLR=0;CRR=0;SMD=13;FLR=16;FRR=13;DER=0	1	['Medtr1g043840']
1489	chr1	16418257	16418258	1	CLR=0;CRR=0;SMD=24;FLR=24;FRR=24;DER=0	1	['Medtr1g043840']
1490	chr1	16420342	16420343	1	CLR=0;CRR=0;SMD=11;FLR=9;FRR=9;DER=0	1	['Medtr1g043830']
1491	chr1	16420357	16420359	2	CLR=0;CRR=0;SMD=9;FLR=10;FRR=8;DER=0	1	['Medtr1g043830']
1492	chr1	16420369	16420370	1	CLR=0;CRR=0;SMD=9;FLR=9;FRR=11;DER=0	1	['Medtr1g043830']
1493	chr1	16420378	16420380	2	CLR=0;CRR=0;SMD=11;FLR=8;FRR=16;DER=2	0.84	['Medtr1g043830']
1494	chr1	16420596	16420597	1	CLR=0;CRR=0;SMD=17;FLR=17;FRR=16;DER=0	1	['Medtr1g043830']
1495	chr1	16421200	16421201	1	CLR=0;CRR=0;SMD=12;FLR=15;FRR=14;DER=2	0.85	[]
1496	chr1	16421567	16421568	1	CLR=0;CRR=0;SMD=13;FLR=12;FRR=14;DER=0	1	[]
1497	chr1	16444729	16444730	1	CLR=0;CRR=0;SMD=12;FLR=14;FRR=12;DER=2	0.85	[]
1498	chr1	16444744	16444745	1	CLR=0;CRR=0;SMD=13;FLR=12;FRR=12;DER=1	0.92	[]
1499	chr1	16445268	16445269	1	CLR=0;CRR=0;SMD=15;FLR=15;FRR=16;DER=0	1	[]
1500	chr1	16446653	16446654	1	CLR=0;CRR=0;SMD=20;FLR=22;FRR=20;DER=0	1	['Medtr1g044020']
1501	chr1	16447007	16447008	1	CLR=0;CRR=0;SMD=18;FLR=18;FRR=20;DER=2	0.9	['Medtr1g044020']
1502	chr1	16447969	16447970	1	CLR=0;CRR=0;SMD=21;FLR=22;FRR=23;DER=0	1	['Medtr1g044020']
1503	chr1	16448290	16448291	1	CLR=0;CRR=0;SMD=21;FLR=22;FRR=22;DER=3	0.87	['Medtr1g044020']
1504	chr1	16449377	16449378	1	CLR=0;CRR=0;SMD=8;FLR=8;FRR=8;DER=0	1	['Medtr1g044020']
1505	chr1	16449454	16449455	1	CLR=0;CRR=0;SMD=8;FLR=8;FRR=10;DER=2	0.8	['Medtr1g044020']
1506	chr1	16451556	16451557	1	CLR=0;CRR=0;SMD=16;FLR=18;FRR=16;DER=1	0.94	['Medtr1g044020']
1507	chr1	16455524	16455525	1	CLR=0;CRR=0;SMD=19;FLR=21;FRR=19;DER=2	0.9	['Medtr1g044020']
1508	chr1	16460674	16460675	1	CLR=0;CRR=0;SMD=13;FLR=17;FRR=14;DER=1	0.92	['Medtr1g044020']
1509	chr1	16460684	16460685	1	CLR=0;CRR=0;SMD=14;FLR=14;FRR=15;DER=0	1	['Medtr1g044020']
1510	chr1	16460771	16460772	1	CLR=0;CRR=0;SMD=4;FLR=9;FRR=6;DER=3	0.57	['Medtr1g044020']
1511	chr1	16465059	16465060	1	CLR=0;CRR=0;SMD=14;FLR=12;FRR=14;DER=0	1	['Medtr1g044020']
1512	chr1	16481416	16481417	1	CLR=0;CRR=0;SMD=19;FLR=21;FRR=17;DER=0	1	[]
1513	chr1	16481427	16481429	2	CLR=0;CRR=0;SMD=19;FLR=19;FRR=19;DER=2	0.9	[]
1514	chr1	16481678	16481679	1	CLR=0;CRR=0;SMD=25;FLR=24;FRR=25;DER=0	1	[]
1515	chr1	16482796	16482797	1	CLR=0;CRR=0;SMD=8;FLR=9;FRR=9;DER=1	0.88	[]
1516	chr1	16482830	16482831	1	CLR=0;CRR=0;SMD=11;FLR=10;FRR=12;DER=0	1	[]
1517	chr1	16483540	16483546	6	CLR=0;CRR=0;SMD=15;FLR=27;FRR=25;DER=10	0.6	[]
1518	chr1	16483672	16483673	1	CLR=0;CRR=0;SMD=9;FLR=8;FRR=14;DER=4	0.69	[]
1519	chr1	16483804	16483822	18	CLR=0;CRR=0;SMD=6;FLR=20;FRR=16;DER=12	0.33	[]
1520	chr1	16484127	16484128	1	CLR=0;CRR=0;SMD=15;FLR=16;FRR=18;DER=0	1	[]
1521	chr1	16485969	16485970	1	CLR=0;CRR=0;SMD=9;FLR=9;FRR=8;DER=0	1	[]
1522	chr1	16486324	16486325	1	CLR=0;CRR=0;SMD=11;FLR=13;FRR=11;DER=0	1	[]
1523	chr1	16522225	16522226	1	CLR=0;CRR=0;SMD=3;FLR=6;FRR=12;DER=8	0.27	[]
1524	chr1	16533309	16533395	86	CLR=6;CRR=0;SMD=0;FLR=9;FRR=7;DER=0	1	['Medtr1g044130']
1525	chr1	16558496	16558497	1	CLR=0;CRR=0;SMD=3;FLR=39;FRR=41;DER=35	0.07	[]
1526	chr1	16558541	16558543	2	CLR=0;CRR=0;SMD=7;FLR=39;FRR=37;DER=28	0.2	[]
1527	chr1	16559311	16559312	1	CLR=0;CRR=0;SMD=4;FLR=43;FRR=39;DER=35	0.1	[]
1528	chr1	16693141	16693145	4	CLR=0;CRR=0;SMD=17;FLR=19;FRR=17;DER=0	1	[]
1529	chr1	16758145	16758146	1	CLR=0;CRR=0;SMD=4;FLR=25;FRR=25;DER=19	0.17	[]
1530	chr1	16763191	16763192	1	CLR=0;CRR=0;SMD=15;FLR=22;FRR=22;DER=7	0.68	['Medtr1g044315']
1531	chr1	16763716	16763717	1	CLR=0;CRR=0;SMD=8;FLR=27;FRR=26;DER=16	0.33	['Medtr1g044315']
1532	chr1	16763748	16763750	2	CLR=0;CRR=0;SMD=11;FLR=28;FRR=31;DER=18	0.37	['Medtr1g044315']
1533	chr1	16763756	16763757	1	CLR=0;CRR=0;SMD=11;FLR=28;FRR=33;DER=18	0.37	['Medtr1g044315']
1534	chr1	16767201	16767202	1	CLR=0;CRR=0;SMD=19;FLR=19;FRR=18;DER=0	1	[]
1535	chr1	16767892	16767893	1	CLR=0;CRR=0;SMD=19;FLR=20;FRR=19;DER=1	0.95	[]
1536	chr1	16789693	16789694	1	CLR=0;CRR=0;SMD=25;FLR=26;FRR=28;DER=1	0.96	[]
1537	chr1	16830175	16830176	1	CLR=0;CRR=0;SMD=14;FLR=36;FRR=42;DER=25	0.35	[]
1538	chr1	16830571	16830581	10	CLR=0;CRR=0;SMD=11;FLR=47;FRR=40;DER=31	0.26	[]
1539	chr1	16830713	16830715	2	CLR=0;CRR=0;SMD=14;FLR=43;FRR=48;DER=30	0.31	[]
1540	chr1	16830753	16830763	10	CLR=0;CRR=0;SMD=11;FLR=50;FRR=50;DER=38	0.22	[]
1541	chr1	16830845	16830846	1	CLR=0;CRR=0;SMD=7;FLR=42;FRR=33;DER=27	0.2	[]
1542	chr1	16830860	16830861	1	CLR=0;CRR=0;SMD=6;FLR=35;FRR=30;DER=26	0.18	[]
1543	chr1	16830880	16830881	1	CLR=0;CRR=0;SMD=6;FLR=30;FRR=25;DER=21	0.22	[]
1544	chr1	16831044	16831045	1	CLR=0;CRR=0;SMD=3;FLR=15;FRR=16;DER=13	0.18	[]
1545	chr1	16842562	16842583	21	CLR=0;CRR=0;SMD=5;FLR=24;FRR=21;DER=17	0.22	[]
1546	chr1	16850963	16850964	1	CLR=0;CRR=0;SMD=8;FLR=22;FRR=24;DER=15	0.34	[]
1547	chr1	16879456	16879457	1	CLR=0;CRR=0;SMD=3;FLR=20;FRR=20;DER=16	0.15	[]
1548	chr1	16909561	16909562	1	CLR=0;CRR=0;SMD=11;FLR=13;FRR=15;DER=3	0.78	[]
1549	chr1	16919721	16919722	1	CLR=0;CRR=0;SMD=22;FLR=24;FRR=26;DER=0	1	[]
1550	chr1	16921247	16921248	1	CLR=0;CRR=0;SMD=23;FLR=24;FRR=26;DER=0	1	['Medtr1g044785']
1551	chr1	16921251	16921252	1	CLR=0;CRR=0;SMD=24;FLR=24;FRR=28;DER=0	1	['Medtr1g044785']
1552	chr1	16996032	16996046	14	CLR=0;CRR=0;SMD=9;FLR=29;FRR=24;DER=16	0.36	[]
1553	chr1	16996299	16996300	1	CLR=0;CRR=0;SMD=8;FLR=23;FRR=23;DER=14	0.36	[]
1554	chr1	16999771	16999772	1	CLR=0;CRR=0;SMD=12;FLR=43;FRR=39;DER=29	0.29	[]
1555	chr1	16999780	16999781	1	CLR=0;CRR=0;SMD=13;FLR=42;FRR=38;DER=28	0.31	[]
1556	chr1	17005129	17005133	4	CLR=0;CRR=0;SMD=5;FLR=36;FRR=35;DER=28	0.15	[]
1557	chr1	17005141	17005142	1	CLR=0;CRR=0;SMD=5;FLR=34;FRR=33;DER=30	0.14	[]
1558	chr1	17005154	17005181	27	CLR=0;CRR=0;SMD=3;FLR=35;FRR=34;DER=29	0.09	[]
1559	chr1	17005221	17005223	2	CLR=0;CRR=0;SMD=3;FLR=37;FRR=41;DER=35	0.07	[]
1560	chr1	17020768	17020769	1	CLR=0;CRR=0;SMD=7;FLR=27;FRR=33;DER=20	0.25	[]
1561	chr1	17020815	17020826	11	CLR=0;CRR=0;SMD=4;FLR=36;FRR=28;DER=23	0.14	[]
1562	chr1	17041500	17041509	9	CLR=0;CRR=0;SMD=9;FLR=46;FRR=48;DER=37	0.19	[]
1563	chr1	17043958	17043959	1	CLR=0;CRR=0;SMD=5;FLR=40;FRR=47;DER=37	0.11	[]
1564	chr1	17045091	17045094	3	CLR=0;CRR=0;SMD=3;FLR=69;FRR=59;DER=53	0.05	[]
1565	chr1	17045190	17045191	1	CLR=0;CRR=0;SMD=3;FLR=50;FRR=45;DER=44	0.06	[]
1566	chr1	17101096	17101099	3	CLR=0;CRR=0;SMD=35;FLR=83;FRR=72;DER=38	0.47	[]
1567	chr1	17112075	17112076	1	CLR=0;CRR=0;SMD=3;FLR=26;FRR=27;DER=22	0.12	[]
1568	chr1	17148893	17148894	1	CLR=0;CRR=0;SMD=11;FLR=22;FRR=22;DER=12	0.47	[]
1569	chr1	17149284	17149285	1	CLR=0;CRR=0;SMD=4;FLR=37;FRR=40;DER=34	0.1	[]
1570	chr1	17149600	17149601	1	CLR=0;CRR=0;SMD=9;FLR=32;FRR=33;DER=24	0.27	[]
1571	chr1	17149642	17149643	1	CLR=0;CRR=0;SMD=3;FLR=33;FRR=36;DER=27	0.1	[]
1572	chr1	17149649	17149650	1	CLR=0;CRR=0;SMD=3;FLR=33;FRR=38;DER=30	0.09	[]
1573	chr1	17149799	17149800	1	CLR=0;CRR=0;SMD=8;FLR=35;FRR=29;DER=21	0.27	[]
1574	chr1	17260125	17260126	1	CLR=0;CRR=0;SMD=16;FLR=19;FRR=19;DER=3	0.84	[]
1575	chr1	17263646	17263647	1	CLR=0;CRR=0;SMD=22;FLR=23;FRR=20;DER=0	1	['Medtr1g045870']
1576	chr1	17285177	17285178	1	CLR=0;CRR=0;SMD=14;FLR=19;FRR=16;DER=4	0.77	[]
1577	chr1	17295036	17295108	72	CLR=5;CRR=0;SMD=0;FLR=33;FRR=36;DER=22	0.18	['Medtr1g045930']
1578	chr1	17314591	17314592	1	CLR=0;CRR=0;SMD=19;FLR=58;FRR=50;DER=32	0.37	[]
1579	chr1	17321949	17321950	1	CLR=0;CRR=0;SMD=3;FLR=14;FRR=12;DER=11	0.21	[]
1580	chr1	17325607	17325608	1	CLR=0;CRR=0;SMD=20;FLR=21;FRR=21;DER=0	1	['Medtr1g046010']
1581	chr1	17354021	17354022	1	CLR=0;CRR=0;SMD=5;FLR=22;FRR=33;DER=21	0.19	[]
1582	chr1	17354215	17354216	1	CLR=0;CRR=0;SMD=3;FLR=75;FRR=70;DER=65	0.04	[]
1583	chr1	17354351	17354379	28	CLR=0;CRR=0;SMD=26;FLR=63;FRR=60;DER=22	0.54	[]
1584	chr1	17354479	17354480	1	CLR=0;CRR=0;SMD=42;FLR=64;FRR=62;DER=21	0.66	[]
1585	chr1	17354618	17354619	1	CLR=0;CRR=0;SMD=16;FLR=61;FRR=56;DER=39	0.29	[]
1586	chr1	17370566	17370567	1	CLR=0;CRR=0;SMD=17;FLR=17;FRR=18;DER=1	0.94	['Medtr1g046130']
1587	chr1	17372081	17372088	7	CLR=0;CRR=0;SMD=6;FLR=24;FRR=27;DER=18	0.25	[]
1588	chr1	17372120	17372121	1	CLR=0;CRR=0;SMD=6;FLR=28;FRR=30;DER=21	0.22	[]
1589	chr1	17377281	17377285	4	CLR=0;CRR=0;SMD=43;FLR=63;FRR=63;DER=17	0.71	[]
1590	chr1	17377974	17377976	2	CLR=0;CRR=0;SMD=20;FLR=50;FRR=37;DER=24	0.45	[]
1591	chr1	17378802	17378803	1	CLR=0;CRR=0;SMD=20;FLR=20;FRR=23;DER=2	0.9	[]
1592	chr1	17388255	17388256	1	CLR=0;CRR=0;SMD=4;FLR=19;FRR=25;DER=22	0.15	[]
1593	chr1	17414998	17414999	1	CLR=0;CRR=0;SMD=11;FLR=29;FRR=31;DER=16	0.4	['Medtr1g046240']
1594	chr1	17499775	17499776	1	CLR=0;CRR=0;SMD=5;FLR=4;FRR=6;DER=0	1	[]
1595	chr1	17533014	17533015	1	CLR=0;CRR=0;SMD=7;FLR=29;FRR=29;DER=19	0.26	[]
1596	chr1	17534184	17534185	1	CLR=0;CRR=0;SMD=22;FLR=41;FRR=42;DER=20	0.52	[]
1597	chr1	17542651	17542653	2	CLR=0;CRR=0;SMD=8;FLR=28;FRR=30;DER=20	0.28	[]
1598	chr1	17560269	17560270	1	CLR=0;CRR=0;SMD=3;FLR=34;FRR=34;DER=31	0.08	[]
1599	chr1	17580814	17580816	2	CLR=0;CRR=0;SMD=11;FLR=14;FRR=15;DER=0	1	[]
1600	chr1	17596406	17596408	2	CLR=0;CRR=0;SMD=9;FLR=25;FRR=30;DER=15	0.37	[]
1601	chr1	17596469	17596471	2	CLR=0;CRR=0;SMD=22;FLR=43;FRR=41;DER=19	0.53	[]
1602	chr1	17654993	17654995	2	CLR=0;CRR=0;SMD=3;FLR=68;FRR=65;DER=60	0.04	[]
1603	chr1	17670367	17670368	1	CLR=0;CRR=0;SMD=3;FLR=19;FRR=20;DER=18	0.14	['Medtr1g046820']
1604	chr1	17677974	17677975	1	CLR=0;CRR=0;SMD=4;FLR=26;FRR=27;DER=22	0.15	[]
1605	chr1	17702454	17702455	1	CLR=0;CRR=0;SMD=6;FLR=6;FRR=6;DER=1	0.85	[]
1606	chr1	17702478	17702506	28	CLR=0;CRR=0;SMD=5;FLR=6;FRR=19;DER=0	1	[]
1607	chr1	17726350	17726361	11	CLR=0;CRR=0;SMD=4;FLR=28;FRR=26;DER=22	0.15	[]
1608	chr1	17754478	17755114	550	CLR=0;CRR=13;SMD=0;FLR=14;FRR=109;DER=23	0.36	[]
1609	chr1	17755248	17755249	1	CLR=0;CRR=0;SMD=19;FLR=136;FRR=130;DER=107	0.15	[]
1610	chr1	17755636	17755646	10	CLR=0;CRR=0;SMD=32;FLR=130;FRR=127;DER=84	0.27	[]
1611	chr1	17755862	17755863	1	CLR=0;CRR=0;SMD=18;FLR=111;FRR=121;DER=95	0.15	[]
1612	chr1	17756008	17756016	8	CLR=0;CRR=0;SMD=19;FLR=140;FRR=125;DER=109	0.14	[]
1613	chr1	17758014	17758017	3	CLR=0;CRR=0;SMD=9;FLR=18;FRR=19;DER=9	0.5	[]
1614	chr1	17758233	17758234	1	CLR=0;CRR=0;SMD=6;FLR=60;FRR=55;DER=48	0.11	[]
1615	chr1	17759141	17759142	1	CLR=0;CRR=0;SMD=38;FLR=88;FRR=84;DER=47	0.44	[]
1616	chr1	17759657	17759659	2	CLR=0;CRR=0;SMD=8;FLR=86;FRR=71;DER=62	0.11	[]
1617	chr1	17759663	17759669	6	CLR=0;CRR=0;SMD=8;FLR=79;FRR=74;DER=63	0.11	[]
1618	chr1	17759839	17759840	1	CLR=0;CRR=0;SMD=24;FLR=92;FRR=94;DER=66	0.26	[]
1619	chr1	17760740	17760741	1	CLR=0;CRR=0;SMD=7;FLR=22;FRR=19;DER=13	0.35	[]
1620	chr1	17761034	17761035	1	CLR=0;CRR=0;SMD=3;FLR=49;FRR=50;DER=44	0.06	[]
1621	chr1	17763618	17763620	2	CLR=0;CRR=0;SMD=4;FLR=45;FRR=50;DER=39	0.09	[]
1622	chr1	17763772	17763775	3	CLR=0;CRR=0;SMD=8;FLR=69;FRR=74;DER=62	0.11	[]
1623	chr1	17764181	17764182	1	CLR=0;CRR=0;SMD=29;FLR=59;FRR=60;DER=28	0.5	[]
1624	chr1	17764392	17764403	11	CLR=0;CRR=0;SMD=10;FLR=62;FRR=65;DER=53	0.15	[]
1625	chr1	17764448	17764449	1	CLR=0;CRR=0;SMD=11;FLR=63;FRR=66;DER=53	0.17	[]
1626	chr1	17764831	17764832	1	CLR=0;CRR=0;SMD=7;FLR=37;FRR=34;DER=27	0.2	[]
1627	chr1	17765680	17765682	2	CLR=0;CRR=0;SMD=10;FLR=46;FRR=45;DER=37	0.21	[]
1628	chr1	17766165	17766166	1	CLR=0;CRR=0;SMD=27;FLR=62;FRR=58;DER=34	0.44	[]
1629	chr1	17865327	17865328	1	CLR=0;CRR=0;SMD=4;FLR=28;FRR=26;DER=20	0.16	[]
1630	chr1	17865352	17865353	1	CLR=0;CRR=0;SMD=4;FLR=27;FRR=30;DER=22	0.15	[]
1631	chr1	17865377	17865379	2	CLR=0;CRR=0;SMD=4;FLR=31;FRR=37;DER=29	0.12	[]
1632	chr1	17886176	17887757	1471	CLR=0;CRR=7;SMD=0;FLR=2;FRR=19;DER=1	0.87	[]
1633	chr1	17901704	17901710	6	CLR=0;CRR=0;SMD=5;FLR=22;FRR=17;DER=14	0.26	[]
1634	chr1	17902902	17902903	1	CLR=0;CRR=0;SMD=11;FLR=25;FRR=31;DER=15	0.42	[]
1635	chr1	17956873	17956874	1	CLR=0;CRR=0;SMD=12;FLR=14;FRR=13;DER=1	0.92	[]
1636	chr1	17961045	17961046	1	CLR=0;CRR=0;SMD=4;FLR=9;FRR=4;DER=0	1	[]
1637	chr1	17961088	17961089	1	CLR=0;CRR=0;SMD=4;FLR=6;FRR=4;DER=1	0.8	[]
1638	chr1	17961511	17961512	1	CLR=0;CRR=0;SMD=7;FLR=7;FRR=7;DER=1	0.87	[]
1639	chr1	17966105	17966106	1	CLR=0;CRR=0;SMD=23;FLR=25;FRR=23;DER=0	1	[]
1640	chr1	18028496	18028498	2	CLR=0;CRR=0;SMD=25;FLR=26;FRR=26;DER=1	0.96	['Medtr1g047690']
1641	chr1	18028984	18028985	1	CLR=0;CRR=0;SMD=15;FLR=17;FRR=16;DER=0	1	[]
1642	chr1	18059510	18059511	1	CLR=0;CRR=0;SMD=8;FLR=50;FRR=53;DER=41	0.16	[]
1643	chr1	18059624	18059625	1	CLR=0;CRR=0;SMD=8;FLR=27;FRR=20;DER=14	0.36	[]
1644	chr1	18059773	18059774	1	CLR=0;CRR=0;SMD=4;FLR=41;FRR=48;DER=37	0.09	[]
1645	chr1	18059841	18059843	2	CLR=0;CRR=0;SMD=8;FLR=76;FRR=76;DER=64	0.11	[]
1646	chr1	18060060	18060062	2	CLR=0;CRR=0;SMD=6;FLR=67;FRR=59;DER=53	0.1	[]
1647	chr1	18060552	18060553	1	CLR=0;CRR=0;SMD=3;FLR=39;FRR=41;DER=36	0.07	[]
1648	chr1	18181051	18181052	1	CLR=0;CRR=0;SMD=4;FLR=24;FRR=25;DER=20	0.16	[]
1649	chr1	18181271	18181272	1	CLR=0;CRR=0;SMD=18;FLR=45;FRR=43;DER=25	0.41	[]
1650	chr1	18252004	18252019	15	CLR=0;CRR=0;SMD=7;FLR=23;FRR=16;DER=9	0.43	[]
1651	chr1	18254071	18254073	2	CLR=0;CRR=0;SMD=5;FLR=6;FRR=3;DER=0	1	[]
1652	chr1	18286638	18286644	1	CLR=0;CRR=0;SMD=4;FLR=16;FRR=15;DER=71	0.05	[]
1653	chr1	18287405	18287414	9	CLR=0;CRR=0;SMD=7;FLR=161;FRR=146;DER=144	0.04	[]
1654	chr1	18291677	18291678	1	CLR=0;CRR=0;SMD=20;FLR=25;FRR=23;DER=1	0.95	[]
1655	chr1	18292274	18292275	1	CLR=0;CRR=0;SMD=49;FLR=157;FRR=163;DER=128	0.27	[]
1656	chr1	18292592	18292593	1	CLR=0;CRR=0;SMD=37;FLR=141;FRR=141;DER=99	0.27	[]
1657	chr1	18292634	18292645	11	CLR=0;CRR=0;SMD=37;FLR=148;FRR=137;DER=96	0.27	[]
1658	chr1	18292847	18292848	1	CLR=0;CRR=0;SMD=4;FLR=141;FRR=137;DER=130	0.02	[]
1659	chr1	18294182	18294183	1	CLR=0;CRR=0;SMD=5;FLR=4;FRR=6;DER=0	1	[]
1660	chr1	18296918	18296922	4	CLR=0;CRR=0;SMD=3;FLR=20;FRR=28;DER=16	0.15	[]
1661	chr1	18312343	18321896	9439	CLR=0;CRR=16;SMD=0;FLR=78;FRR=54;DER=62	0.2	['Medtr1g048330', 'Medtr1g048360']
1662	chr1	18322056	18322084	28	CLR=0;CRR=0;SMD=36;FLR=61;FRR=48;DER=12	0.75	['Medtr1g048360']
1663	chr1	18340404	18340405	1	CLR=0;CRR=0;SMD=10;FLR=10;FRR=10;DER=0	1	['Medtr1g031080']
1664	chr1	18340463	18340464	1	CLR=0;CRR=0;SMD=7;FLR=7;FRR=7;DER=0	1	['Medtr1g031080']
1665	chr1	18347254	18347255	1	CLR=0;CRR=0;SMD=3;FLR=17;FRR=15;DER=15	0.16	[]
1666	chr1	18416662	18416668	6	CLR=0;CRR=0;SMD=3;FLR=20;FRR=17;DER=14	0.17	[]
1667	chr1	18424460	18424463	3	CLR=0;CRR=0;SMD=9;FLR=23;FRR=27;DER=16	0.36	[]
1668	chr1	18424541	18424550	9	CLR=0;CRR=0;SMD=9;FLR=31;FRR=28;DER=20	0.31	[]
1669	chr1	18424571	18424574	3	CLR=0;CRR=0;SMD=8;FLR=28;FRR=27;DER=19	0.29	[]
1670	chr1	18424579	18424583	4	CLR=0;CRR=0;SMD=8;FLR=27;FRR=26;DER=21	0.27	[]
1671	chr1	18424920	18424921	1	CLR=0;CRR=0;SMD=5;FLR=17;FRR=17;DER=12	0.29	[]
1672	chr1	18437031	18437032	1	CLR=0;CRR=0;SMD=17;FLR=19;FRR=18;DER=1	0.94	[]
1673	chr1	18440658	18440660	2	CLR=0;CRR=0;SMD=4;FLR=48;FRR=45;DER=41	0.08	[]
1674	chr1	18451765	18451770	5	CLR=0;CRR=0;SMD=11;FLR=29;FRR=29;DER=15	0.42	[]
1675	chr1	18451800	18451801	1	CLR=0;CRR=0;SMD=3;FLR=39;FRR=65;DER=49	0.05	[]
1676	chr1	18452213	18452214	1	CLR=0;CRR=0;SMD=4;FLR=37;FRR=33;DER=29	0.12	[]
1677	chr1	18470163	18470177	14	CLR=0;CRR=0;SMD=17;FLR=47;FRR=42;DER=27	0.38	[]
1678	chr1	18470225	18470226	1	CLR=0;CRR=0;SMD=7;FLR=32;FRR=21;DER=18	0.28	[]
1679	chr1	18470596	18470597	1	CLR=0;CRR=0;SMD=3;FLR=21;FRR=19;DER=16	0.15	[]
1680	chr1	18475884	18475893	9	CLR=0;CRR=0;SMD=4;FLR=4;FRR=3;DER=0	1	['Medtr1g048460']
1681	chr1	18476003	18476004	1	CLR=0;CRR=0;SMD=6;FLR=7;FRR=5;DER=1	0.85	['Medtr1g048460']
1682	chr1	18477561	18477562	1	CLR=0;CRR=0;SMD=8;FLR=24;FRR=31;DER=21	0.27	['Medtr1g048460']
1683	chr1	18477707	18477709	2	CLR=0;CRR=0;SMD=10;FLR=30;FRR=31;DER=19	0.34	['Medtr1g048460']
1684	chr1	18477757	18477760	3	CLR=0;CRR=0;SMD=17;FLR=31;FRR=28;DER=11	0.6	['Medtr1g048460']
1685	chr1	18477773	18477774	1	CLR=0;CRR=0;SMD=11;FLR=27;FRR=32;DER=16	0.4	['Medtr1g048460']
1686	chr1	18484890	18484903	13	CLR=0;CRR=0;SMD=6;FLR=36;FRR=40;DER=31	0.16	[]
1687	chr1	18486636	18486638	2	CLR=0;CRR=0;SMD=6;FLR=13;FRR=21;DER=11	0.35	[]
1688	chr1	18486668	18486674	6	CLR=0;CRR=0;SMD=9;FLR=23;FRR=29;DER=16	0.36	[]
1689	chr1	18486862	18486871	9	CLR=0;CRR=0;SMD=11;FLR=24;FRR=35;DER=17	0.39	[]
1690	chr1	18497509	18497568	59	CLR=4;CRR=0;SMD=0;FLR=5;FRR=13;DER=0	1	['Medtr1g048470']
1691	chr1	18527454	18527455	1	CLR=0;CRR=0;SMD=5;FLR=36;FRR=34;DER=30	0.14	[]
1692	chr1	18528330	18528337	7	CLR=0;CRR=0;SMD=3;FLR=19;FRR=19;DER=15	0.16	[]
1693	chr1	18528355	18528359	4	CLR=0;CRR=0;SMD=3;FLR=19;FRR=24;DER=19	0.13	[]
1694	chr1	18536948	18536950	2	CLR=0;CRR=0;SMD=6;FLR=24;FRR=25;DER=18	0.25	[]
1695	chr1	18595789	18595790	1	CLR=0;CRR=0;SMD=6;FLR=24;FRR=27;DER=18	0.25	[]
1696	chr1	18595961	18595962	1	CLR=0;CRR=0;SMD=5;FLR=44;FRR=44;DER=38	0.11	[]
1697	chr1	18596149	18596188	39	CLR=0;CRR=0;SMD=3;FLR=42;FRR=41;DER=38	0.07	[]
1698	chr1	18596295	18596296	1	CLR=0;CRR=0;SMD=3;FLR=27;FRR=27;DER=24	0.11	[]
1699	chr1	18596415	18596416	1	CLR=0;CRR=0;SMD=4;FLR=29;FRR=30;DER=26	0.13	[]
1700	chr1	18596420	18596421	1	CLR=0;CRR=0;SMD=4;FLR=29;FRR=31;DER=26	0.13	[]
1701	chr1	18597419	18597420	1	CLR=0;CRR=0;SMD=14;FLR=36;FRR=38;DER=21	0.4	[]
1702	chr1	18597489	18597490	1	CLR=0;CRR=0;SMD=18;FLR=46;FRR=51;DER=32	0.36	[]
1703	chr1	18598219	18598220	1	CLR=0;CRR=0;SMD=8;FLR=33;FRR=34;DER=26	0.23	[]
1704	chr1	18598452	18598458	6	CLR=0;CRR=0;SMD=10;FLR=35;FRR=27;DER=21	0.32	[]
1705	chr1	18598613	18598616	3	CLR=0;CRR=0;SMD=4;FLR=28;FRR=25;DER=22	0.15	[]
1706	chr1	18625829	18625830	1	CLR=0;CRR=0;SMD=7;FLR=31;FRR=32;DER=25	0.21	[]
1707	chr1	18626368	18626369	1	CLR=0;CRR=0;SMD=4;FLR=42;FRR=43;DER=36	0.1	[]
1708	chr1	18657365	18657366	1	CLR=0;CRR=0;SMD=3;FLR=21;FRR=29;DER=22	0.12	[]
1709	chr1	18711989	18711990	1	CLR=0;CRR=0;SMD=6;FLR=29;FRR=28;DER=24	0.2	[]
1710	chr1	18712774	18712776	2	CLR=0;CRR=0;SMD=14;FLR=22;FRR=17;DER=4	0.77	[]
1711	chr1	18712923	18712924	1	CLR=0;CRR=0;SMD=6;FLR=36;FRR=44;DER=35	0.14	[]
1712	chr1	18712989	18712990	1	CLR=0;CRR=0;SMD=4;FLR=46;FRR=45;DER=37	0.09	[]
1713	chr1	18733600	18733608	8	CLR=0;CRR=0;SMD=12;FLR=31;FRR=23;DER=10	0.54	[]
1714	chr1	18733610	18733612	2	CLR=0;CRR=0;SMD=12;FLR=21;FRR=25;DER=10	0.54	[]
1715	chr1	18733892	18733894	2	CLR=0;CRR=0;SMD=12;FLR=31;FRR=35;DER=18	0.4	[]
1716	chr1	18749883	18749884	1	CLR=0;CRR=0;SMD=13;FLR=17;FRR=13;DER=3	0.81	[]
1717	chr1	18782663	18792211	9423	CLR=0;CRR=18;SMD=0;FLR=17;FRR=22;DER=15	0.54	['Medtr1g048710', 'Medtr1g048720']
1718	chr1	18811684	18811687	3	CLR=0;CRR=0;SMD=5;FLR=10;FRR=8;DER=5	0.5	[]
1719	chr1	18816252	18816254	2	CLR=0;CRR=0;SMD=3;FLR=27;FRR=29;DER=25	0.1	[]
1720	chr1	18823518	18823519	1	CLR=0;CRR=0;SMD=12;FLR=17;FRR=16;DER=3	0.8	[]
1721	chr1	18823727	18823733	6	CLR=0;CRR=0;SMD=16;FLR=18;FRR=21;DER=1	0.94	[]
1722	chr1	18912255	18912256	1	CLR=0;CRR=0;SMD=3;FLR=26;FRR=30;DER=22	0.12	[]
1723	chr1	18912367	18912368	1	CLR=0;CRR=0;SMD=6;FLR=35;FRR=31;DER=25	0.19	[]
1724	chr1	18987468	18987469	1	CLR=0;CRR=0;SMD=3;FLR=6;FRR=7;DER=4	0.42	[]
1725	chr1	19015571	19015572	1	CLR=0;CRR=0;SMD=9;FLR=8;FRR=9;DER=0	1	[]
1726	chr1	19037684	19037686	2	CLR=0;CRR=0;SMD=6;FLR=8;FRR=9;DER=0	1	[]
1727	chr1	19106105	19106106	1	CLR=0;CRR=0;SMD=4;FLR=38;FRR=41;DER=34	0.1	[]
1728	chr1	19107161	19107162	1	CLR=0;CRR=0;SMD=17;FLR=18;FRR=16;DER=0	1	[]
1729	chr1	19133308	19133315	7	CLR=0;CRR=0;SMD=12;FLR=38;FRR=32;DER=22	0.35	[]
1730	chr1	19154396	19154397	1	CLR=0;CRR=0;SMD=13;FLR=15;FRR=13;DER=1	0.92	[]
1731	chr1	19159584	19159610	26	CLR=0;CRR=0;SMD=4;FLR=32;FRR=30;DER=22	0.15	[]
1732	chr1	19159712	19159713	1	CLR=0;CRR=0;SMD=4;FLR=43;FRR=41;DER=38	0.09	[]
1733	chr1	19160855	19160856	1	CLR=0;CRR=0;SMD=3;FLR=23;FRR=24;DER=21	0.12	[]
1734	chr1	19180045	19180079	34	CLR=0;CRR=0;SMD=3;FLR=24;FRR=21;DER=18	0.14	[]
1735	chr1	19182393	19182394	1	CLR=0;CRR=0;SMD=7;FLR=26;FRR=30;DER=21	0.25	[]
1736	chr1	19183701	19183702	1	CLR=0;CRR=0;SMD=19;FLR=18;FRR=19;DER=0	1	[]
1737	chr1	19187047	19187048	1	CLR=0;CRR=0;SMD=3;FLR=3;FRR=3;DER=0	1	[]
1738	chr1	19193263	19193264	1	CLR=0;CRR=0;SMD=9;FLR=56;FRR=48;DER=40	0.18	[]
1739	chr1	19193832	19193843	11	CLR=0;CRR=0;SMD=3;FLR=27;FRR=18;DER=18	0.14	['Medtr1g050270']
1740	chr1	19202888	19202890	2	CLR=0;CRR=0;SMD=18;FLR=23;FRR=18;DER=1	0.94	[]
1741	chr1	19205018	19213036	8018	CLR=4;CRR=3;SMD=0;FLR=4;FRR=9;DER=9	0.43	[]
1742	chr1	19213119	19214847	1621	CLR=0;CRR=3;SMD=0;FLR=11;FRR=5;DER=14	0.17	[]
1743	chr1	19253650	19253813	163	CLR=11;CRR=0;SMD=0;FLR=34;FRR=41;DER=23	0.32	[]
1744	chr1	19302243	19302244	1	CLR=0;CRR=0;SMD=69;FLR=84;FRR=88;DER=23	0.75	[]
1745	chr1	19302315	19302316	1	CLR=0;CRR=0;SMD=13;FLR=76;FRR=50;DER=55	0.19	[]
1746	chr1	19335559	19335574	15	CLR=0;CRR=0;SMD=15;FLR=23;FRR=26;DER=6	0.71	['Medtr1g050395']
1747	chr1	19358952	19365919	6888	CLR=0;CRR=5;SMD=0;FLR=6;FRR=16;DER=12	0.29	[]
1748	chr1	19367550	19367551	1	CLR=0;CRR=0;SMD=11;FLR=35;FRR=28;DER=21	0.34	[]
1749	chr1	19368423	19368424	1	CLR=0;CRR=0;SMD=21;FLR=24;FRR=25;DER=2	0.91	[]
1750	chr1	19368815	19368816	1	CLR=0;CRR=0;SMD=16;FLR=38;FRR=40;DER=22	0.42	[]
1751	chr1	19371319	19371320	1	CLR=0;CRR=0;SMD=6;FLR=30;FRR=34;DER=27	0.18	['Medtr1g050415']
1752	chr1	19406156	19406157	1	CLR=0;CRR=0;SMD=3;FLR=24;FRR=26;DER=24	0.11	[]
1753	chr1	19450804	19450827	23	CLR=0;CRR=0;SMD=5;FLR=11;FRR=13;DER=4	0.55	['Medtr1g050465']
1754	chr1	19463481	19463482	1	CLR=0;CRR=0;SMD=13;FLR=34;FRR=36;DER=23	0.36	[]
1755	chr1	19578242	19578243	1	CLR=0;CRR=0;SMD=5;FLR=5;FRR=6;DER=0	1	[]
1756	chr1	19579284	19579285	1	CLR=0;CRR=0;SMD=6;FLR=6;FRR=7;DER=0	1	[]
1757	chr1	19581611	19581612	1	CLR=0;CRR=0;SMD=20;FLR=18;FRR=20;DER=0	1	['Medtr1g050640']
1758	chr1	19581645	19581646	1	CLR=0;CRR=0;SMD=17;FLR=23;FRR=18;DER=4	0.8	['Medtr1g050640']
1759	chr1	19581955	19581957	2	CLR=0;CRR=0;SMD=16;FLR=18;FRR=17;DER=1	0.94	['Medtr1g050640']
1760	chr1	19583795	19583797	2	CLR=0;CRR=0;SMD=17;FLR=23;FRR=23;DER=5	0.77	['Medtr1g050640']
1761	chr1	19583817	19583818	1	CLR=0;CRR=0;SMD=22;FLR=23;FRR=21;DER=0	1	['Medtr1g050640']
1762	chr1	19584565	19584566	1	CLR=0;CRR=0;SMD=17;FLR=18;FRR=16;DER=0	1	[]
1763	chr1	19584585	19584586	1	CLR=0;CRR=0;SMD=18;FLR=17;FRR=19;DER=0	1	[]
1764	chr1	19585018	19585019	1	CLR=0;CRR=0;SMD=28;FLR=28;FRR=31;DER=0	1	[]
1765	chr1	19585087	19585090	3	CLR=0;CRR=0;SMD=25;FLR=27;FRR=26;DER=1	0.96	[]
1766	chr1	19585373	19585374	1	CLR=0;CRR=0;SMD=16;FLR=19;FRR=15;DER=0	1	[]
1767	chr1	19585408	19585409	1	CLR=0;CRR=0;SMD=13;FLR=15;FRR=14;DER=0	1	[]
1768	chr1	19586197	19586198	1	CLR=0;CRR=0;SMD=21;FLR=22;FRR=18;DER=0	1	[]
1769	chr1	19586226	19586227	1	CLR=0;CRR=0;SMD=15;FLR=17;FRR=14;DER=1	0.93	[]
1770	chr1	19586284	19586285	1	CLR=0;CRR=0;SMD=14;FLR=18;FRR=18;DER=3	0.82	[]
1771	chr1	19587452	19587453	1	CLR=0;CRR=0;SMD=12;FLR=14;FRR=13;DER=0	1	[]
1772	chr1	19588833	19588834	1	CLR=0;CRR=0;SMD=19;FLR=22;FRR=18;DER=2	0.9	['Medtr1g050670']
1773	chr1	19589647	19589648	1	CLR=0;CRR=0;SMD=21;FLR=24;FRR=23;DER=4	0.84	['Medtr1g050670']
1774	chr1	19589903	19589904	1	CLR=0;CRR=0;SMD=25;FLR=28;FRR=23;DER=1	0.96	['Medtr1g050670']
1775	chr1	19593834	19593835	1	CLR=0;CRR=0;SMD=15;FLR=17;FRR=16;DER=0	1	['Medtr1g050670']
1776	chr1	19593954	19593955	1	CLR=0;CRR=0;SMD=24;FLR=27;FRR=24;DER=0	1	['Medtr1g050670']
1777	chr1	19594288	19594289	1	CLR=0;CRR=0;SMD=16;FLR=19;FRR=18;DER=2	0.88	['Medtr1g050670']
1778	chr1	19595925	19595926	1	CLR=0;CRR=0;SMD=9;FLR=13;FRR=11;DER=3	0.75	[]
1779	chr1	19596234	19596237	3	CLR=0;CRR=0;SMD=10;FLR=11;FRR=10;DER=2	0.83	[]
1780	chr1	19597162	19597164	2	CLR=0;CRR=0;SMD=11;FLR=12;FRR=15;DER=3	0.78	[]
1781	chr1	19598477	19598478	1	CLR=0;CRR=0;SMD=8;FLR=9;FRR=7;DER=1	0.88	[]
1782	chr1	19599101	19599102	1	CLR=0;CRR=0;SMD=6;FLR=7;FRR=7;DER=0	1	[]
1783	chr1	19599122	19599123	1	CLR=0;CRR=0;SMD=6;FLR=7;FRR=6;DER=0	1	[]
1784	chr1	19599144	19599145	1	CLR=0;CRR=0;SMD=7;FLR=7;FRR=6;DER=1	0.87	[]
1785	chr1	19599157	19599159	2	CLR=0;CRR=0;SMD=7;FLR=7;FRR=6;DER=1	0.87	[]
1786	chr1	19600002	19600003	1	CLR=0;CRR=0;SMD=3;FLR=46;FRR=44;DER=41	0.06	[]
1787	chr1	19600443	19600444	1	CLR=0;CRR=0;SMD=24;FLR=25;FRR=27;DER=7	0.77	[]
1788	chr1	19603528	19603529	1	CLR=0;CRR=0;SMD=4;FLR=8;FRR=7;DER=0	1	[]
1789	chr1	19604033	19604034	1	CLR=0;CRR=0;SMD=15;FLR=15;FRR=17;DER=1	0.93	[]
1790	chr1	19608737	19608738	1	CLR=0;CRR=0;SMD=24;FLR=25;FRR=23;DER=1	0.96	['Medtr1g050690']
1791	chr1	19608801	19608802	1	CLR=0;CRR=0;SMD=31;FLR=32;FRR=32;DER=1	0.96	['Medtr1g050690']
1792	chr1	19608830	19608831	1	CLR=0;CRR=0;SMD=28;FLR=33;FRR=27;DER=1	0.96	['Medtr1g050690']
1793	chr1	19611915	19611916	1	CLR=0;CRR=0;SMD=22;FLR=22;FRR=24;DER=1	0.95	['Medtr1g050690']
1794	chr1	19612076	19612077	1	CLR=0;CRR=0;SMD=13;FLR=18;FRR=14;DER=3	0.81	['Medtr1g050690']
1795	chr1	19612293	19612294	1	CLR=0;CRR=0;SMD=19;FLR=21;FRR=19;DER=1	0.95	['Medtr1g050690']
1796	chr1	19612331	19612332	1	CLR=0;CRR=0;SMD=19;FLR=19;FRR=19;DER=0	1	['Medtr1g050690']
1797	chr1	19612799	19612795	1	CLR=0;CRR=0;SMD=31;FLR=16;FRR=15;DER=0	1	['Medtr1g050690']
1798	chr1	19614820	19614821	1	CLR=0;CRR=0;SMD=15;FLR=18;FRR=18;DER=4	0.78	['Medtr1g050690']
1799	chr1	19616562	19616563	1	CLR=0;CRR=0;SMD=19;FLR=22;FRR=20;DER=0	1	['Medtr1g050690']
1800	chr1	19617612	19617613	1	CLR=0;CRR=0;SMD=3;FLR=10;FRR=12;DER=7	0.3	[]
1801	chr1	19617632	19617633	1	CLR=0;CRR=0;SMD=9;FLR=12;FRR=10;DER=4	0.69	[]
1802	chr1	19617824	19617825	1	CLR=0;CRR=0;SMD=10;FLR=12;FRR=10;DER=1	0.9	[]
1803	chr1	19618557	19618558	1	CLR=0;CRR=0;SMD=19;FLR=21;FRR=20;DER=1	0.95	[]
1804	chr1	19619759	19619760	1	CLR=0;CRR=0;SMD=13;FLR=15;FRR=15;DER=2	0.86	[]
1805	chr1	19621411	19621412	1	CLR=0;CRR=0;SMD=18;FLR=20;FRR=20;DER=1	0.94	[]
1806	chr1	19626279	19626280	1	CLR=0;CRR=0;SMD=6;FLR=7;FRR=9;DER=2	0.75	[]
1807	chr1	19626301	19626302	1	CLR=0;CRR=0;SMD=6;FLR=9;FRR=11;DER=3	0.66	[]
1808	chr1	19630359	19630360	1	CLR=0;CRR=0;SMD=14;FLR=15;FRR=14;DER=1	0.93	['Medtr1g050720']
1809	chr1	19630394	19630395	1	CLR=0;CRR=0;SMD=9;FLR=13;FRR=9;DER=2	0.81	['Medtr1g050720']
1810	chr1	19630627	19630628	1	CLR=0;CRR=0;SMD=21;FLR=23;FRR=20;DER=0	1	['Medtr1g050720']
1811	chr1	19632525	19632526	1	CLR=0;CRR=0;SMD=18;FLR=17;FRR=18;DER=0	1	['Medtr1g050720']
1812	chr1	19632547	19632549	2	CLR=0;CRR=0;SMD=18;FLR=19;FRR=18;DER=1	0.94	['Medtr1g050720']
1813	chr1	19639511	19639512	1	CLR=0;CRR=0;SMD=13;FLR=19;FRR=14;DER=3	0.81	['Medtr1g050730']
1814	chr1	19639945	19639946	1	CLR=0;CRR=0;SMD=15;FLR=15;FRR=16;DER=1	0.93	[]
1815	chr1	19639998	19639999	1	CLR=0;CRR=0;SMD=18;FLR=17;FRR=19;DER=0	1	[]
1816	chr1	19640096	19640097	1	CLR=0;CRR=0;SMD=17;FLR=21;FRR=22;DER=5	0.77	[]
1817	chr1	19641656	19641657	1	CLR=0;CRR=0;SMD=19;FLR=18;FRR=18;DER=0	1	['Medtr1g050740']
1818	chr1	19644537	19644538	1	CLR=0;CRR=0;SMD=20;FLR=22;FRR=19;DER=0	1	[]
1819	chr1	19644548	19644549	1	CLR=0;CRR=0;SMD=19;FLR=20;FRR=20;DER=1	0.95	[]
1820	chr1	19646450	19646451	1	CLR=0;CRR=0;SMD=20;FLR=27;FRR=24;DER=4	0.83	['Medtr1g050750']
1821	chr1	19649652	19649653	1	CLR=0;CRR=0;SMD=6;FLR=7;FRR=8;DER=1	0.85	['Medtr1g050750']
1822	chr1	19650022	19650023	1	CLR=0;CRR=0;SMD=7;FLR=10;FRR=10;DER=0	1	['Medtr1g050750']
1823	chr1	19650046	19650047	1	CLR=0;CRR=0;SMD=6;FLR=10;FRR=7;DER=1	0.85	['Medtr1g050750']
1824	chr1	19650864	19650865	1	CLR=0;CRR=0;SMD=14;FLR=14;FRR=16;DER=0	1	['Medtr1g050750']
1825	chr1	19651915	19651916	1	CLR=0;CRR=0;SMD=29;FLR=30;FRR=31;DER=1	0.96	[]
1826	chr1	19653151	19653152	1	CLR=0;CRR=0;SMD=21;FLR=25;FRR=21;DER=1	0.95	[]
1827	chr1	19657695	19657696	1	CLR=0;CRR=0;SMD=14;FLR=19;FRR=16;DER=3	0.82	[]
1828	chr1	19658681	19658683	2	CLR=0;CRR=0;SMD=14;FLR=16;FRR=16;DER=2	0.87	[]
1829	chr1	19659051	19659052	1	CLR=0;CRR=0;SMD=18;FLR=21;FRR=19;DER=1	0.94	[]
1830	chr1	19659333	19659335	2	CLR=0;CRR=0;SMD=17;FLR=19;FRR=18;DER=1	0.94	[]
1831	chr1	19659350	19659351	1	CLR=0;CRR=0;SMD=21;FLR=17;FRR=24;DER=1	0.95	[]
1832	chr1	19659856	19659858	2	CLR=0;CRR=0;SMD=16;FLR=18;FRR=15;DER=2	0.88	[]
1833	chr1	19661972	19661973	1	CLR=0;CRR=0;SMD=16;FLR=16;FRR=17;DER=1	0.94	[]
1834	chr1	19666143	19666170	27	CLR=1;CRR=0;SMD=11;FLR=16;FRR=14;DER=0	1	[]
1835	chr1	19668063	19668064	1	CLR=0;CRR=0;SMD=5;FLR=5;FRR=5;DER=0	1	[]
1836	chr1	19669187	19669188	1	CLR=0;CRR=0;SMD=15;FLR=18;FRR=13;DER=2	0.88	['Medtr1g050480']
1837	chr1	19669233	19669234	1	CLR=0;CRR=0;SMD=10;FLR=10;FRR=11;DER=0	1	['Medtr1g050480']
1838	chr1	19671849	19671850	1	CLR=0;CRR=0;SMD=11;FLR=14;FRR=12;DER=3	0.78	[]
1839	chr1	19674727	19674728	1	CLR=0;CRR=0;SMD=16;FLR=20;FRR=16;DER=3	0.84	[]
1840	chr1	19674746	19674747	1	CLR=0;CRR=0;SMD=17;FLR=17;FRR=16;DER=0	1	[]
1841	chr1	19674754	19674755	1	CLR=0;CRR=0;SMD=15;FLR=17;FRR=17;DER=2	0.88	[]
1842	chr1	19675035	19675036	1	CLR=0;CRR=0;SMD=3;FLR=30;FRR=29;DER=26	0.1	[]
1843	chr1	19675268	19675271	3	CLR=0;CRR=0;SMD=5;FLR=29;FRR=24;DER=20	0.2	[]
1844	chr1	19679862	19679863	1	CLR=0;CRR=0;SMD=15;FLR=16;FRR=14;DER=2	0.88	[]
1845	chr1	19681225	19681226	1	CLR=0;CRR=0;SMD=7;FLR=11;FRR=10;DER=4	0.63	[]
1846	chr1	19681239	19681240	1	CLR=0;CRR=0;SMD=9;FLR=10;FRR=10;DER=1	0.9	[]
1847	chr1	19684695	19684696	1	CLR=0;CRR=0;SMD=25;FLR=27;FRR=28;DER=1	0.96	[]
1848	chr1	19684831	19684832	1	CLR=0;CRR=0;SMD=18;FLR=20;FRR=18;DER=1	0.94	[]
1849	chr1	19685068	19685069	1	CLR=0;CRR=0;SMD=10;FLR=13;FRR=9;DER=1	0.9	['Medtr1g050510']
1850	chr1	19715103	19715104	1	CLR=0;CRR=0;SMD=3;FLR=21;FRR=21;DER=17	0.15	[]
1851	chr1	19726119	19726120	1	CLR=0;CRR=0;SMD=20;FLR=21;FRR=19;DER=1	0.95	[]
1852	chr1	19726137	19726138	1	CLR=0;CRR=0;SMD=18;FLR=20;FRR=18;DER=1	0.94	[]
1853	chr1	19846367	19846368	1	CLR=0;CRR=0;SMD=10;FLR=37;FRR=36;DER=26	0.27	[]
1854	chr1	19847847	19847861	14	CLR=0;CRR=0;SMD=3;FLR=46;FRR=38;DER=39	0.07	[]
1855	chr1	19848642	19848643	1	CLR=0;CRR=0;SMD=11;FLR=12;FRR=11;DER=1	0.91	[]
1856	chr1	19849696	19849702	6	CLR=0;CRR=0;SMD=3;FLR=28;FRR=24;DER=23	0.11	[]
1857	chr1	19870929	19870944	15	CLR=0;CRR=0;SMD=13;FLR=16;FRR=13;DER=0	1	[]
1858	chr1	19871364	19871365	1	CLR=0;CRR=0;SMD=3;FLR=2;FRR=3;DER=0	1	[]
1859	chr1	19881398	19881399	1	CLR=0;CRR=0;SMD=3;FLR=36;FRR=28;DER=26	0.1	[]
1860	chr1	19960616	19960619	3	CLR=0;CRR=0;SMD=3;FLR=19;FRR=20;DER=15	0.16	[]
1861	chr1	19994903	19994904	1	CLR=0;CRR=0;SMD=10;FLR=29;FRR=31;DER=20	0.33	['Medtr1g051195']
1862	chr1	19995086	19995087	1	CLR=0;CRR=0;SMD=11;FLR=26;FRR=29;DER=16	0.4	['Medtr1g051195']
1863	chr1	20008026	20008030	4	CLR=0;CRR=0;SMD=8;FLR=30;FRR=29;DER=18	0.3	[]
1864	chr1	20009085	20009088	3	CLR=0;CRR=0;SMD=9;FLR=34;FRR=30;DER=21	0.3	[]
1865	chr1	20010034	20010035	1	CLR=0;CRR=0;SMD=12;FLR=30;FRR=25;DER=14	0.46	[]
1866	chr1	20010056	20010095	39	CLR=0;CRR=0;SMD=8;FLR=25;FRR=29;DER=14	0.36	[]
1867	chr1	20011572	20011584	12	CLR=0;CRR=0;SMD=7;FLR=19;FRR=19;DER=9	0.43	[]
1868	chr1	20012104	20012108	4	CLR=0;CRR=0;SMD=19;FLR=40;FRR=36;DER=16	0.54	[]
1869	chr1	20012139	20012142	3	CLR=0;CRR=0;SMD=17;FLR=36;FRR=34;DER=17	0.5	[]
1870	chr1	20043771	20043772	1	CLR=0;CRR=0;SMD=28;FLR=34;FRR=28;DER=2	0.93	['Medtr1g051260']
1871	chr1	20045009	20045010	1	CLR=0;CRR=0;SMD=156;FLR=231;FRR=177;DER=42	0.78	[]
1872	chr1	20045023	20045024	1	CLR=0;CRR=0;SMD=149;FLR=191;FRR=215;DER=29	0.83	[]
1873	chr1	20045264	20045275	11	CLR=0;CRR=0;SMD=10;FLR=217;FRR=214;DER=198	0.04	[]
1874	chr1	20045381	20045401	20	CLR=0;CRR=0;SMD=7;FLR=217;FRR=206;DER=193	0.03	[]
1875	chr1	20045597	20045612	15	CLR=0;CRR=0;SMD=25;FLR=214;FRR=185;DER=166	0.13	[]
1876	chr1	20046155	20046156	1	CLR=0;CRR=0;SMD=3;FLR=137;FRR=148;DER=134	0.02	[]
1877	chr1	20046323	20046324	1	CLR=0;CRR=0;SMD=5;FLR=79;FRR=83;DER=76	0.06	[]
1878	chr1	20046403	20046404	1	CLR=0;CRR=0;SMD=84;FLR=125;FRR=140;DER=43	0.66	[]
1879	chr1	20046431	20046432	1	CLR=0;CRR=0;SMD=4;FLR=148;FRR=146;DER=137	0.02	[]
1880	chr1	20046735	20046736	1	CLR=0;CRR=0;SMD=13;FLR=46;FRR=55;DER=27	0.32	[]
1881	chr1	20046760	20046761	1	CLR=0;CRR=0;SMD=51;FLR=59;FRR=66;DER=13	0.79	[]
1882	chr1	20060478	20061424	814	CLR=0;CRR=5;SMD=0;FLR=11;FRR=18;DER=58	0.07	[]
1883	chr1	20073557	20076823	3159	CLR=0;CRR=3;SMD=0;FLR=32;FRR=31;DER=18	0.14	[]
1884	chr1	20085959	20085972	13	CLR=0;CRR=0;SMD=6;FLR=34;FRR=37;DER=28	0.17	[]
1885	chr1	20085974	20085975	1	CLR=0;CRR=0;SMD=6;FLR=31;FRR=38;DER=27	0.18	[]
1886	chr1	20086140	20091890	5632	CLR=0;CRR=8;SMD=0;FLR=29;FRR=35;DER=16	0.33	[]
1887	chr1	20102477	20102478	1	CLR=0;CRR=0;SMD=3;FLR=24;FRR=23;DER=20	0.13	['Medtr1g051315']
1888	chr1	20102833	20102834	1	CLR=0;CRR=0;SMD=24;FLR=37;FRR=37;DER=14	0.63	['Medtr1g051315']
1889	chr1	20108646	20108647	1	CLR=0;CRR=0;SMD=8;FLR=30;FRR=31;DER=19	0.29	[]
1890	chr1	20127057	20127059	2	CLR=0;CRR=0;SMD=5;FLR=9;FRR=12;DER=4	0.55	[]
1891	chr1	20136127	20136129	2	CLR=0;CRR=0;SMD=10;FLR=21;FRR=9;DER=4	0.71	[]
1892	chr1	20136140	20136141	1	CLR=0;CRR=0;SMD=10;FLR=13;FRR=12;DER=0	1	[]
1893	chr1	20136146	20136147	1	CLR=0;CRR=0;SMD=10;FLR=10;FRR=15;DER=0	1	[]
1894	chr1	20136669	20136670	1	CLR=0;CRR=0;SMD=8;FLR=32;FRR=32;DER=24	0.25	[]
1895	chr1	20138097	20138098	1	CLR=0;CRR=0;SMD=5;FLR=10;FRR=5;DER=0	1	[]
1896	chr1	20154518	20154527	9	CLR=0;CRR=0;SMD=6;FLR=15;FRR=13;DER=6	0.5	['Medtr1g051380']
1897	chr1	20177743	20177744	1	CLR=0;CRR=0;SMD=20;FLR=111;FRR=103;DER=84	0.19	['Medtr1g051400']
1898	chr1	20177791	20177813	22	CLR=2;CRR=0;SMD=12;FLR=89;FRR=35;DER=23	0.37	['Medtr1g051400']
1899	chr1	20189986	20189987	1	CLR=0;CRR=0;SMD=5;FLR=35;FRR=38;DER=31	0.13	[]
1900	chr1	20189990	20189991	1	CLR=0;CRR=0;SMD=3;FLR=36;FRR=39;DER=33	0.08	[]
1901	chr1	20190189	20190190	1	CLR=0;CRR=0;SMD=26;FLR=40;FRR=38;DER=20	0.56	[]
1902	chr1	20190235	20190238	3	CLR=0;CRR=0;SMD=4;FLR=44;FRR=43;DER=33	0.1	[]
1903	chr1	20190321	20190322	1	CLR=0;CRR=0;SMD=12;FLR=34;FRR=34;DER=24	0.33	[]
1904	chr1	20214827	20214837	10	CLR=0;CRR=0;SMD=8;FLR=53;FRR=55;DER=45	0.15	[]
1905	chr1	20227729	20227739	10	CLR=0;CRR=0;SMD=6;FLR=30;FRR=24;DER=21	0.22	[]
1906	chr1	20230037	20230041	4	CLR=0;CRR=0;SMD=13;FLR=42;FRR=41;DER=26	0.33	[]
1907	chr1	20230306	20230309	3	CLR=0;CRR=0;SMD=4;FLR=54;FRR=57;DER=49	0.07	[]
1908	chr1	20230322	20230324	2	CLR=0;CRR=0;SMD=14;FLR=57;FRR=57;DER=42	0.25	[]
1909	chr1	20230342	20230351	9	CLR=0;CRR=0;SMD=3;FLR=56;FRR=59;DER=54	0.05	[]
1910	chr1	20230509	20230510	1	CLR=0;CRR=0;SMD=7;FLR=55;FRR=57;DER=47	0.12	[]
1911	chr1	20233719	20233720	1	CLR=0;CRR=0;SMD=8;FLR=96;FRR=93;DER=82	0.08	[]
1912	chr1	20234807	20234828	21	CLR=0;CRR=0;SMD=3;FLR=21;FRR=17;DER=14	0.17	[]
1913	chr1	20242854	20242855	1	CLR=0;CRR=0;SMD=4;FLR=31;FRR=32;DER=26	0.13	[]
1914	chr1	20249493	20249495	2	CLR=0;CRR=0;SMD=9;FLR=21;FRR=35;DER=15	0.37	[]
1915	chr1	20249738	20249739	1	CLR=0;CRR=0;SMD=15;FLR=56;FRR=98;DER=57	0.2	[]
1916	chr1	20254906	20254907	1	CLR=0;CRR=0;SMD=3;FLR=14;FRR=17;DER=13	0.18	[]
1917	chr1	20254969	20254970	1	CLR=0;CRR=0;SMD=3;FLR=17;FRR=17;DER=14	0.17	[]
1918	chr1	20255915	20255944	29	CLR=0;CRR=0;SMD=6;FLR=33;FRR=34;DER=25	0.19	[]
1919	chr1	20256871	20256872	1	CLR=0;CRR=0;SMD=7;FLR=8;FRR=10;DER=2	0.77	[]
1920	chr1	20273885	20273886	1	CLR=0;CRR=0;SMD=24;FLR=23;FRR=25;DER=1	0.96	[]
1921	chr1	20276920	20276921	1	CLR=0;CRR=0;SMD=23;FLR=26;FRR=23;DER=3	0.88	[]
1922	chr1	20297552	20297556	4	CLR=0;CRR=0;SMD=10;FLR=16;FRR=10;DER=0	1	[]
1923	chr1	20297561	20297562	1	CLR=0;CRR=0;SMD=11;FLR=10;FRR=11;DER=0	1	[]
1924	chr1	20299571	20299572	1	CLR=0;CRR=0;SMD=24;FLR=39;FRR=43;DER=18	0.57	[]
1925	chr1	20313058	20313060	2	CLR=0;CRR=0;SMD=9;FLR=26;FRR=22;DER=17	0.34	[]
1926	chr1	20313077	20313078	1	CLR=0;CRR=0;SMD=7;FLR=22;FRR=20;DER=14	0.33	[]
1927	chr1	20319775	20319787	12	CLR=0;CRR=0;SMD=14;FLR=61;FRR=43;DER=39	0.26	[]
1928	chr1	20321310	20321311	1	CLR=0;CRR=0;SMD=12;FLR=31;FRR=28;DER=15	0.44	[]
1929	chr1	20321365	20321366	1	CLR=0;CRR=0;SMD=8;FLR=29;FRR=29;DER=19	0.29	[]
1930	chr1	20321713	20321714	1	CLR=0;CRR=0;SMD=3;FLR=42;FRR=43;DER=42	0.06	[]
1931	chr1	20322641	20322642	1	CLR=0;CRR=0;SMD=3;FLR=39;FRR=41;DER=34	0.08	[]
1932	chr1	20322710	20322711	1	CLR=0;CRR=0;SMD=15;FLR=38;FRR=35;DER=20	0.42	[]
1933	chr1	20323368	20323369	1	CLR=0;CRR=0;SMD=4;FLR=47;FRR=33;DER=34	0.1	[]
1934	chr1	20323545	20323546	1	CLR=0;CRR=0;SMD=8;FLR=30;FRR=32;DER=23	0.25	[]
1935	chr1	20327148	20327151	3	CLR=0;CRR=0;SMD=16;FLR=17;FRR=15;DER=0	1	[]
1936	chr1	20334410	20334411	1	CLR=0;CRR=0;SMD=4;FLR=39;FRR=29;DER=29	0.12	[]
1937	chr1	20370441	20370442	1	CLR=0;CRR=0;SMD=8;FLR=24;FRR=19;DER=14	0.36	['Medtr1g041550']
1938	chr1	20375708	20375710	2	CLR=0;CRR=0;SMD=12;FLR=35;FRR=36;DER=22	0.35	['Medtr1g041530', 'Medtr1g041550']
1939	chr1	20375975	20375976	1	CLR=0;CRR=0;SMD=14;FLR=39;FRR=32;DER=23	0.37	['Medtr1g041530', 'Medtr1g041550']
1940	chr1	20389694	20389700	6	CLR=1;CRR=0;SMD=11;FLR=50;FRR=61;DER=43	0.21	[]
1941	chr1	20390415	20390416	1	CLR=0;CRR=0;SMD=5;FLR=100;FRR=89;DER=83	0.05	[]
1942	chr1	20394924	20394925	1	CLR=0;CRR=0;SMD=3;FLR=41;FRR=38;DER=34	0.08	[]
1943	chr1	20395735	20395737	2	CLR=0;CRR=0;SMD=15;FLR=40;FRR=47;DER=27	0.35	[]
1944	chr1	20395894	20395895	1	CLR=0;CRR=0;SMD=3;FLR=54;FRR=50;DER=45	0.06	[]
1945	chr1	20395904	20395906	2	CLR=0;CRR=0;SMD=3;FLR=51;FRR=51;DER=46	0.06	[]
1946	chr1	20396768	20396769	1	CLR=0;CRR=0;SMD=5;FLR=68;FRR=68;DER=65	0.07	[]
1947	chr1	20397086	20397087	1	CLR=0;CRR=0;SMD=16;FLR=42;FRR=44;DER=25	0.39	[]
1948	chr1	20405347	20405348	1	CLR=0;CRR=0;SMD=9;FLR=7;FRR=9;DER=1	0.9	[]
1949	chr1	20430033	20430034	1	CLR=0;CRR=0;SMD=4;FLR=49;FRR=41;DER=42	0.08	[]
1950	chr1	20436725	20436726	1	CLR=0;CRR=0;SMD=17;FLR=17;FRR=17;DER=0	1	[]
1951	chr1	20437072	20437073	1	CLR=0;CRR=0;SMD=4;FLR=33;FRR=33;DER=28	0.12	[]
1952	chr1	20437092	20437093	1	CLR=0;CRR=0;SMD=9;FLR=33;FRR=31;DER=22	0.29	[]
1953	chr1	20437578	20437579	1	CLR=0;CRR=0;SMD=16;FLR=17;FRR=17;DER=0	1	['Medtr1g051540']
1954	chr1	20437989	20437990	1	CLR=0;CRR=0;SMD=15;FLR=44;FRR=47;DER=30	0.33	['Medtr1g051540']
1955	chr1	20438374	20438375	1	CLR=0;CRR=0;SMD=3;FLR=73;FRR=65;DER=57	0.05	['Medtr1g051540']
1956	chr1	20439499	20439510	11	CLR=0;CRR=0;SMD=12;FLR=67;FRR=46;DER=44	0.21	['Medtr1g051540']
1957	chr1	20439736	20439737	1	CLR=0;CRR=0;SMD=4;FLR=18;FRR=18;DER=13	0.23	['Medtr1g051540']
1958	chr1	20440530	20440531	1	CLR=0;CRR=0;SMD=17;FLR=21;FRR=19;DER=2	0.89	['Medtr1g051540']
1959	chr1	20443062	20443063	1	CLR=0;CRR=0;SMD=4;FLR=5;FRR=3;DER=0	1	[]
1960	chr1	20455866	20455867	1	CLR=0;CRR=0;SMD=15;FLR=16;FRR=17;DER=2	0.88	[]
1961	chr1	20457927	20457928	1	CLR=0;CRR=0;SMD=19;FLR=22;FRR=19;DER=2	0.9	[]
1962	chr1	20459242	20459243	1	CLR=0;CRR=0;SMD=23;FLR=29;FRR=24;DER=1	0.95	['Medtr1g051570']
1963	chr1	20463044	20463047	3	CLR=0;CRR=0;SMD=9;FLR=47;FRR=42;DER=31	0.22	[]
1964	chr1	20463084	20463085	1	CLR=0;CRR=0;SMD=27;FLR=41;FRR=33;DER=9	0.75	[]
1965	chr1	20467032	20467033	1	CLR=0;CRR=0;SMD=15;FLR=17;FRR=17;DER=0	1	[]
1966	chr1	20467919	20467920	1	CLR=0;CRR=0;SMD=12;FLR=15;FRR=13;DER=1	0.92	[]
1967	chr1	20468975	20468985	10	CLR=0;CRR=0;SMD=17;FLR=18;FRR=17;DER=1	0.94	[]
1968	chr1	20469282	20469283	1	CLR=0;CRR=0;SMD=9;FLR=7;FRR=9;DER=0	1	[]
1969	chr1	20469957	20469958	1	CLR=0;CRR=0;SMD=13;FLR=14;FRR=12;DER=0	1	[]
1970	chr1	20479075	20479076	1	CLR=0;CRR=0;SMD=16;FLR=17;FRR=16;DER=0	1	['Medtr1g051585']
1971	chr1	20479447	20479448	1	CLR=0;CRR=0;SMD=30;FLR=29;FRR=30;DER=0	1	['Medtr1g051585']
1972	chr1	20479640	20479641	1	CLR=0;CRR=0;SMD=19;FLR=24;FRR=24;DER=5	0.79	['Medtr1g051585']
1973	chr1	20479913	20479914	1	CLR=0;CRR=0;SMD=16;FLR=17;FRR=17;DER=0	1	['Medtr1g051585']
1974	chr1	20481799	20481800	1	CLR=0;CRR=0;SMD=20;FLR=21;FRR=19;DER=7	0.74	['Medtr1g051585']
1975	chr1	20481823	20481824	1	CLR=0;CRR=0;SMD=9;FLR=18;FRR=12;DER=0	1	['Medtr1g051585']
1976	chr1	20482645	20482646	1	CLR=0;CRR=0;SMD=20;FLR=27;FRR=22;DER=5	0.8	['Medtr1g051585']
1977	chr1	20483073	20483074	1	CLR=0;CRR=0;SMD=29;FLR=28;FRR=33;DER=0	1	['Medtr1g051585']
1978	chr1	20483839	20483840	1	CLR=0;CRR=0;SMD=27;FLR=28;FRR=25;DER=0	1	['Medtr1g051585']
1979	chr1	20483892	20483893	1	CLR=0;CRR=0;SMD=17;FLR=21;FRR=20;DER=0	1	['Medtr1g051585']
1980	chr1	20484361	20484362	1	CLR=0;CRR=0;SMD=17;FLR=20;FRR=20;DER=3	0.85	['Medtr1g051585']
1981	chr1	20484392	20484394	2	CLR=0;CRR=0;SMD=19;FLR=21;FRR=21;DER=2	0.9	['Medtr1g051585']
1982	chr1	20484461	20484462	1	CLR=0;CRR=0;SMD=26;FLR=28;FRR=25;DER=1	0.96	['Medtr1g051585']
1983	chr1	20493880	20493881	1	CLR=0;CRR=0;SMD=16;FLR=18;FRR=17;DER=1	0.94	[]
1984	chr1	20493928	20493929	1	CLR=0;CRR=0;SMD=15;FLR=17;FRR=16;DER=1	0.93	[]
1985	chr1	20495446	20495447	1	CLR=0;CRR=0;SMD=19;FLR=25;FRR=23;DER=4	0.82	[]
1986	chr1	20497296	20497298	2	CLR=0;CRR=0;SMD=10;FLR=10;FRR=8;DER=3	0.76	[]
1987	chr1	20497765	20497766	1	CLR=0;CRR=0;SMD=10;FLR=9;FRR=11;DER=0	1	[]
1988	chr1	20498525	20498544	19	CLR=0;CRR=0;SMD=17;FLR=29;FRR=22;DER=8	0.68	[]
1989	chr1	20500209	20500210	1	CLR=0;CRR=0;SMD=25;FLR=23;FRR=25;DER=0	1	[]
1990	chr1	20501347	20501348	1	CLR=0;CRR=0;SMD=19;FLR=21;FRR=21;DER=0	1	[]
1991	chr1	20501427	20501428	1	CLR=0;CRR=0;SMD=24;FLR=24;FRR=24;DER=1	0.96	[]
1992	chr1	20503990	20503991	1	CLR=0;CRR=0;SMD=26;FLR=28;FRR=26;DER=0	1	[]
1993	chr1	20504699	20504700	1	CLR=0;CRR=0;SMD=19;FLR=19;FRR=17;DER=0	1	[]
1994	chr1	20504783	20504784	1	CLR=0;CRR=0;SMD=21;FLR=22;FRR=22;DER=1	0.95	[]
1995	chr1	20505110	20505111	1	CLR=0;CRR=0;SMD=18;FLR=21;FRR=16;DER=0	1	[]
1996	chr1	20505124	20505125	1	CLR=0;CRR=0;SMD=15;FLR=18;FRR=17;DER=2	0.88	[]
1997	chr1	20514183	20514184	1	CLR=0;CRR=0;SMD=15;FLR=19;FRR=15;DER=3	0.83	[]
1998	chr1	20514970	20514971	1	CLR=0;CRR=0;SMD=25;FLR=26;FRR=24;DER=0	1	[]
[truncated: 26,639 more rows]
